# Supplementary material for: iModEst: disentangling -omic impacts on gene expression variation across genes and tissues
Source: NAR Genom Bioinform. 2025 Mar 4;7(1):lqaf011. doi: 10.1093/nargab/lqaf011 (PMC11879402; doi:10.1093/nargab/lqaf011)
Supplement: lqaf011_Supplemental_Files [file lqaf011_supplemental_files.zip]

Archive with 6 entries (6 files):
- Modes_SuppFigures_20250117.docx
- SuppFile1_ iModEst 1000Genomes PCA plots.docx
- SuppFile2_iModEst Interactive summary.docx
- SuppFile3_iModEst_major_predictions.csv
- SuppTable1_iModEst_sample_sizes.xlsx
- SuppTable2_Cosmic_somatic_r2added.csv
