# Supplementary material for: iModEst: disentangling -omic impacts on gene expression variation across genes and tissues
Source: NAR Genom Bioinform. 2025 Mar 4;7(1):lqaf011. doi: 10.1093/nargab/lqaf011 (PMC11879402; doi:10.1093/nargab/lqaf011)
Supplement: lqaf011_Supplemental_Files [file lqaf011_supplemental_files.zip › SuppFile3_iModEst_major_predictions.csv]

Regulator	Predictive.Gain.Tumour	Predictive.Gain.Tumour.Adjacent	Gene	Cancer
miRNA	0.0500291151758029	0.0299599279793578	SCYL3	BLCA
TF	0.306076815323393	0.0299599279793578	SCYL3	BLCA
lncRNA	0.0669746801518127	0	SCYL3	BLCA
methyl	0.0958938425249015	0.022484638115523	SCYL3	BLCA
CNV	0.152413743037425	0	SCYL3	BLCA
miRNA	0	0.048445627584657	FGR	BLCA
TF	0.340435864971695	0	FGR	BLCA
methyl	0.171611915365788	0.104277810464606	FGR	BLCA
SNP	0	0.0430070435130421	FGR	BLCA
TF	0.0445725350338072	0.0296068892307373	STPG1	BLCA
lncRNA	0.0525490497242103	0.286494485845597	STPG1	BLCA
methyl	0.109386115574012	0.363454307605156	STPG1	BLCA
CNV	0	0.0409994040398971	STPG1	BLCA
miRNA	0.0985692996787037	0	NIPAL3	BLCA
TF	0.252630438494931	0.565772289721721	NIPAL3	BLCA
lncRNA	0.033946839959991	0	NIPAL3	BLCA
methyl	0.0702839776238048	0.0798322503680811	NIPAL3	BLCA
CNV	0.0497002740555923	0.127445337331359	NIPAL3	BLCA
miRNA	0.0333208732663047	0.0714414222772677	AK2	BLCA
TF	0.184749626533189	0.40923535561504	AK2	BLCA
lncRNA	0.00120954228678136	0.0948162010811895	AK2	BLCA
methyl	0.123998511257534	0	AK2	BLCA
CNV	0.10635019805674	0.135809917741533	AK2	BLCA
SNP	0	0.0320815621830747	AK2	BLCA
miRNA	0.00217876118251562	0	KDM1A	BLCA
TF	0.193808470291889	0.547879878007855	KDM1A	BLCA
lncRNA	0.0346444670877534	0	KDM1A	BLCA
methyl	0.215122065385864	0.157360005113306	KDM1A	BLCA
CNV	0.0611769931504784	0.0916357322910142	KDM1A	BLCA
SNP	0	0.0339188763631384	KDM1A	BLCA
miRNA	0.0169799960336709	0	ST7L	BLCA
TF	0.284856875567307	0	ST7L	BLCA
lncRNA	0.084987622574385	0	ST7L	BLCA
methyl	0.0240182418768432	0.0185270773325789	ST7L	BLCA
CNV	0.0774252323411489	0	ST7L	BLCA
SNP	0.0160428238019546	0	ST7L	BLCA
methyl	0	0.0040281750919712	SELE	BLCA
SNP	0.00892951560956686	0.0040281750919712	SELE	BLCA
miRNA	0.045512967638598	0.0393246015382883	DNAJC11	BLCA
TF	0.413649562674013	0.219407032134808	DNAJC11	BLCA
lncRNA	0.0396802772435381	0.0420335714506423	DNAJC11	BLCA
methyl	0.0897589596595822	0.0799164425323285	DNAJC11	BLCA
CNV	0.0947204193022389	0	DNAJC11	BLCA
SNP	0	0.0163049450279947	DNAJC11	BLCA
TF	0	0.0064742213623852	FMO3	BLCA
miRNA	0.0666988317818002	0	E2F2	BLCA
TF	0.21193966172845	0.63284548509606	E2F2	BLCA
lncRNA	0.0045544158529343	0.113156420038133	E2F2	BLCA
methyl	0.0683909210966456	0	E2F2	BLCA
CNV	0.0218704517218689	0.0848980340076225	E2F2	BLCA
TF	0.0681057154551141	0	CAMK1G	BLCA
lncRNA	0.00631459413979636	0	CAMK1G	BLCA
methyl	0.0333780044766754	0.0155824040111642	CAMK1G	BLCA
CNV	0.000186935432219783	0.000252214222865728	CAMK1G	BLCA
SNP	0	0.00318620866179224	CAMK1G	BLCA
miRNA	0	0.00115742174160513	CSDE1	BLCA
TF	0.520238338436588	0.00115742174160513	CSDE1	BLCA
lncRNA	7.66905647621108e-05	0	CSDE1	BLCA
methyl	0.0777992897337765	0.00115742174160513	CSDE1	BLCA
CNV	0.130984851438904	0	CSDE1	BLCA
miRNA	0	0.0378827327498509	PAX7	BLCA
TF	0.0706179293540926	0.315328219110267	PAX7	BLCA
lncRNA	0.00973579188207923	0.0610544783693688	PAX7	BLCA
methyl	0.347664736654769	0	PAX7	BLCA
CNV	0.000457390327694382	0.00498657379300071	PAX7	BLCA
miRNA	0.0120538107097967	0.00382535069300895	MASP2	BLCA
TF	0.660206739842904	0.00480877308435195	MASP2	BLCA
lncRNA	0	0.00129136542334906	MASP2	BLCA
methyl	0.0080264704145844	0	MASP2	BLCA
CNV	0.000909848744056782	0	MASP2	BLCA
miRNA	0.0299679564173634	0.169391135496588	FAM76A	BLCA
TF	0.35160016871853	0	FAM76A	BLCA
lncRNA	0.0822306316350948	0	FAM76A	BLCA
methyl	0.0935678909505705	0.158344933468641	FAM76A	BLCA
CNV	0.0675440797518193	0	FAM76A	BLCA
miRNA	0.0235324290234987	0.0112274174527199	TRAF3IP3	BLCA
TF	0.227189424947285	0.5846594439195	TRAF3IP3	BLCA
lncRNA	0	0.0604582658984237	TRAF3IP3	BLCA
methyl	0.334391345236375	0	TRAF3IP3	BLCA
CNV	0.0029331653460757	0.0276929093012776	TRAF3IP3	BLCA
SNP	0	0.0424886795520292	TRAF3IP3	BLCA
miRNA	0.118118984978365	0	SPRTN	BLCA
TF	0.240762681694737	0.57676536728195	SPRTN	BLCA
lncRNA	0.00104452562901246	0.00263568927038914	SPRTN	BLCA
methyl	0.0173529869515916	0.0153045075084648	SPRTN	BLCA
CNV	0.103561572189503	0.129283948837403	SPRTN	BLCA
SNP	0	0.00267699899373255	SPRTN	BLCA
TF	0.0287416270628265	0.362367183882188	METTL13	BLCA
lncRNA	0.0162611532692873	0	METTL13	BLCA
methyl	0.13067804743869	0.212673354090948	METTL13	BLCA
CNV	0.00312436824806548	0.26700395793398	METTL13	BLCA
miRNA	0.0373480726718923	0.0277574937645364	SCMH1	BLCA
TF	0.0558714260165537	0.0513242380481092	SCMH1	BLCA
lncRNA	0.155656080185888	0	SCMH1	BLCA
methyl	0.190255214687578	0	SCMH1	BLCA
CNV	0.188788474745451	0	SCMH1	BLCA
miRNA	0.0779544730107125	0	FMO1	BLCA
TF	0.00731263566900565	0.0450635402825417	FMO1	BLCA
lncRNA	0.0348015622260397	0.0714789684796885	FMO1	BLCA
methyl	0.0222341798629937	0	FMO1	BLCA
CNV	0.000117404972962897	0	FMO1	BLCA
miRNA	0.0945139808787952	0	CLCN6	BLCA
TF	0.367016605867067	0	CLCN6	BLCA
lncRNA	0.107851892311733	0.0728652254779594	CLCN6	BLCA
methyl	0.0210533286282809	0.00925441830309937	CLCN6	BLCA
CNV	0.0769287612175265	0	CLCN6	BLCA
lncRNA	0.062324940123516	0.119181429686757	MTMR11	BLCA
methyl	0.312393984903668	0	MTMR11	BLCA
CNV	0.0247240369991834	0.154388665469055	MTMR11	BLCA
TF	0.00156457678927883	0.00962743714784433	ATP1A2	BLCA
lncRNA	0	0.000591597912739833	ATP1A2	BLCA
methyl	0	0.0408991227695317	ATP1A2	BLCA
miRNA	0.0276405706414776	0	NCDN	BLCA
TF	0.262815624923941	0	NCDN	BLCA
lncRNA	0.0481565508741028	0	NCDN	BLCA
methyl	0.0681737235446556	0.0156572359957495	NCDN	BLCA
CNV	0.0560452994085109	0	NCDN	BLCA
miRNA	0.0663152131438387	0.132599892931299	RUNX3	BLCA
TF	0.455539407607389	0.551273291963729	RUNX3	BLCA
lncRNA	0	0.0165095967766869	RUNX3	BLCA
methyl	0.187598669531833	0.0207657937336781	RUNX3	BLCA
CNV	9.0102076678553e-05	0	RUNX3	BLCA
miRNA	0	0.00336441561291074	C8B	BLCA
TF	0.186968032803332	0	C8B	BLCA
lncRNA	0.00343835544187712	0	C8B	BLCA
methyl	0.0420612617528283	0.00540949398944955	C8B	BLCA
miRNA	0.0132979016176662	0.0339219739050639	GLRX2	BLCA
TF	0.19185710770463	0.00187106897931984	GLRX2	BLCA
lncRNA	0.0621852208186516	0	GLRX2	BLCA
methyl	0.073676400082846	0	GLRX2	BLCA
CNV	0.142085438195985	0	GLRX2	BLCA
miRNA	0.114698761134022	0	PLEKHO1	BLCA
TF	0.344579944775289	0.353652171589682	PLEKHO1	BLCA
lncRNA	0.0107601951163181	0.0336681333516988	PLEKHO1	BLCA
methyl	0.127325256407565	0.18978420556862	PLEKHO1	BLCA
CNV	0.00531766139410071	0.0139608140280542	PLEKHO1	BLCA
miRNA	0.0918346998246069	0.119193166680078	DEPDC1	BLCA
TF	0.444885098793679	0.456696527752733	DEPDC1	BLCA
lncRNA	0.0567534325604741	0.134991259620969	DEPDC1	BLCA
methyl	0.0592635324289984	0	DEPDC1	BLCA
CNV	0.0446784488522837	0.0600777666021691	DEPDC1	BLCA
miRNA	0.000291859266390475	0.000357828913506826	KPNA6	BLCA
TF	0.50446935192206	0	KPNA6	BLCA
lncRNA	0.0976416241560449	0	KPNA6	BLCA
methyl	0.0658609556112227	0	KPNA6	BLCA
CNV	0.0626813563040976	0	KPNA6	BLCA
miRNA	0.000816094846534687	0.0699162560984382	SLAMF7	BLCA
TF	0.140052533656175	0.446006270989097	SLAMF7	BLCA
lncRNA	0.122226505282832	0.18300062055686	SLAMF7	BLCA
methyl	0.0521760564165516	0.0248982768217065	SLAMF7	BLCA
CNV	0	0.0369791660012217	SLAMF7	BLCA
SNP	0	0.066394868060947	SLAMF7	BLCA
miRNA	0.0163977865210939	0	SH2D2A	BLCA
TF	0.118376355389537	0.395937634117305	SH2D2A	BLCA
lncRNA	0.00328704774010296	0.0530808477587974	SH2D2A	BLCA
methyl	0.179268642164068	0	SH2D2A	BLCA
CNV	0.00703427962390175	0.10463254354186	SH2D2A	BLCA
miRNA	0.0628308339038826	0	TNFRSF1B	BLCA
TF	0.238214312663848	0.526064332414112	TNFRSF1B	BLCA
lncRNA	0.00521984238582677	0.0203500402370026	TNFRSF1B	BLCA
methyl	0.209320040163239	0	TNFRSF1B	BLCA
CNV	0.00336835138328121	0.0319771278975603	TNFRSF1B	BLCA
miRNA	0.0999939684263802	0	LRRC7	BLCA
TF	0.0659435290763553	0	LRRC7	BLCA
lncRNA	0.018077224837164	0	LRRC7	BLCA
CNV	6.94959679391878e-05	0	LRRC7	BLCA
miRNA	0.00317555211506519	0.0019157855333447	MYOC	BLCA
TF	0.00163301034077682	0.0223093623648783	MYOC	BLCA
lncRNA	0	0.0189768979594146	MYOC	BLCA
miRNA	0.00206826442307816	0	ZZZ3	BLCA
TF	0.234395488757419	0	ZZZ3	BLCA
lncRNA	0.079926197218255	0	ZZZ3	BLCA
methyl	0.141273240764984	0	ZZZ3	BLCA
CNV	0.320530806283649	0	ZZZ3	BLCA
miRNA	0.051507793682883	0	FBXO42	BLCA
TF	0.298461153763313	0	FBXO42	BLCA
lncRNA	0.176618684633709	0	FBXO42	BLCA
methyl	0.0757954055413704	0	FBXO42	BLCA
CNV	0.0733201450006028	0	FBXO42	BLCA
miRNA	0.0812550929218795	0	THAP3	BLCA
TF	0.330235923524961	0	THAP3	BLCA
lncRNA	0.067502369192402	0.00948728081396895	THAP3	BLCA
methyl	0.0862313654162447	0	THAP3	BLCA
CNV	0.0970174476930038	0	THAP3	BLCA
SNP	0	0.0074449265292854	THAP3	BLCA
miRNA	0.000103897701034854	0.000269295568554058	TRIT1	BLCA
TF	0.0863611533039763	0.211693062419838	TRIT1	BLCA
lncRNA	0.0559800573494366	0	TRIT1	BLCA
methyl	0.175259936788761	0.318474938600611	TRIT1	BLCA
CNV	0.146437382379443	0	TRIT1	BLCA
SNP	0	0.033013619273283	TRIT1	BLCA
TF	0.0136216527208505	0	GUCA2B	BLCA
methyl	0.00691045411318547	0.00159949710481219	GUCA2B	BLCA
SNP	0.00960824105192294	0	GUCA2B	BLCA
TF	0.536478821699654	0.374074776499581	TPR	BLCA
lncRNA	0.056396111710257	0.04305843388141	TPR	BLCA
methyl	0.033626164406331	0	TPR	BLCA
CNV	0.118620250553409	0.24729410217258	TPR	BLCA
miRNA	0	0.00737128327635682	CDKN2C	BLCA
TF	0.120012451627204	0	CDKN2C	BLCA
lncRNA	0.00236490715790195	0.0369820013610949	CDKN2C	BLCA
methyl	0.165103598915996	0	CDKN2C	BLCA
CNV	0.00519611046609519	0.000377685069747171	CDKN2C	BLCA
SNP	0	0.0149770211362727	CDKN2C	BLCA
miRNA	0.00904440737028383	0	RNF11	BLCA
TF	0.304406549574193	0.0653537605203337	RNF11	BLCA
lncRNA	0.221541695779883	0.0559693281093174	RNF11	BLCA
methyl	0.0405438267385148	0.0260019260267469	RNF11	BLCA
CNV	0.121008131377084	0	RNF11	BLCA
SNP	0	0.00745205268711648	RNF11	BLCA
miRNA	0.0574722748229998	0	ATPAF1	BLCA
TF	0.238677976321787	0	ATPAF1	BLCA
lncRNA	0.0285501369826772	0	ATPAF1	BLCA
methyl	0.144547521274619	0.0123112933192711	ATPAF1	BLCA
CNV	0.103383229243979	0	ATPAF1	BLCA
miRNA	0.0482266225115081	0	STIL	BLCA
TF	0.511261528610383	0.562185206372809	STIL	BLCA
lncRNA	0.0224343522657948	0.00927786984206217	STIL	BLCA
methyl	0.0511497306974311	0.0901499603132499	STIL	BLCA
CNV	0.0291378171428574	0.0791387202554231	STIL	BLCA
miRNA	0.00909708658718393	0	LPGAT1	BLCA
TF	0.30177735836346	0.170925727854271	LPGAT1	BLCA
lncRNA	0.111690586834147	0.18058099261999	LPGAT1	BLCA
methyl	0.0787866300390529	0	LPGAT1	BLCA
CNV	0.0718542832208917	0.238430473853989	LPGAT1	BLCA
TF	0.107914740883794	0	BATF3	BLCA
lncRNA	0.0517065889102088	0	BATF3	BLCA
methyl	0.106130017954197	0.0018089189299903	BATF3	BLCA
SNP	0	0.0018089189299903	BATF3	BLCA
miRNA	0.512215018732721	0	PFKFB2	BLCA
TF	0.196743450231843	0	PFKFB2	BLCA
lncRNA	0.000180716174809498	0.0027379445752157	PFKFB2	BLCA
methyl	0.0598322086585964	0.029321140349672	PFKFB2	BLCA
CNV	0.00987087531628656	0	PFKFB2	BLCA
SNP	0	0.00272452960227793	PFKFB2	BLCA
miRNA	0.00434737362016606	0	C4BPA	BLCA
lncRNA	0.124782843264183	0	C4BPA	BLCA
SNP	0.00584018012067413	0	C4BPA	BLCA
methyl	0.0144051104793762	0	C4BPB	BLCA
CNV	8.59840155103096e-05	0	C4BPB	BLCA
miRNA	0.0103113339238778	0	MSTO1	BLCA
TF	0.17589070538371	0.301650902155754	MSTO1	BLCA
lncRNA	0.0258886077890366	0.121107709250798	MSTO1	BLCA
methyl	0.168035114334017	0.364939384841273	MSTO1	BLCA
CNV	0.107068060635987	0	MSTO1	BLCA
miRNA	0.00584733483174192	0.0173822004903708	ATG4C	BLCA
TF	0.37466567108589	0.263940077752227	ATG4C	BLCA
lncRNA	0.113298572203784	0.083110453452832	ATG4C	BLCA
methyl	0.0195383748178537	0	ATG4C	BLCA
CNV	0.119034894382842	0.0690796148188135	ATG4C	BLCA
SNP	0	0.00207084743313654	ATG4C	BLCA
miRNA	0.082635775162655	0.00921634487376596	HNRNPR	BLCA
TF	0.595481530499394	0.662578098248717	HNRNPR	BLCA
lncRNA	0.136879020559173	0.236389411839202	HNRNPR	BLCA
methyl	0.0521264172368486	0	HNRNPR	BLCA
CNV	0.00733951027719941	0.0293750073705757	HNRNPR	BLCA
miRNA	0.0413684202013975	0	ZNF436	BLCA
TF	0.43662789207462	0.325569514487861	ZNF436	BLCA
lncRNA	0.0462364148366562	0.160741349984823	ZNF436	BLCA
methyl	0.12458263195306	0.113002178871841	ZNF436	BLCA
CNV	0.0198331341269481	0.0581419538864934	ZNF436	BLCA
miRNA	0.0879312681854646	0.116616476156565	PSMB2	BLCA
TF	0.394176716030477	0.219177729091749	PSMB2	BLCA
lncRNA	0.0194857686085147	0.033355648927216	PSMB2	BLCA
methyl	0.0954256115715902	0.0437169622939581	PSMB2	BLCA
CNV	0.0787975323118174	0	PSMB2	BLCA
SNP	0	0.0694547878178294	PSMB2	BLCA
miRNA	0.0179504353840443	0.0276634800033174	AGO3	BLCA
TF	0.432145063241434	0	AGO3	BLCA
lncRNA	0.124931414032667	0	AGO3	BLCA
methyl	0.0135101092255411	0.0030811723803695	AGO3	BLCA
CNV	0.0348405586164782	0	AGO3	BLCA
SNP	0	0.00505872155209053	AGO3	BLCA
TF	0.306742982764763	0.398623552773485	UROD	BLCA
methyl	0.200926794884148	0	UROD	BLCA
CNV	0.0852469781092039	0.0848583827289388	UROD	BLCA
miRNA	0.0722382334146544	0	ST3GAL3	BLCA
TF	0.283115109813194	0	ST3GAL3	BLCA
lncRNA	0.0591481606293976	0.0910374138815851	ST3GAL3	BLCA
methyl	0.0724401925841496	0.084582272195809	ST3GAL3	BLCA
CNV	0.0358734614143054	0	ST3GAL3	BLCA
SNP	0	0.0570196591083758	ST3GAL3	BLCA
miRNA	0.0613896539767663	0	TMEM53	BLCA
TF	0.186459411391869	0.290270531816132	TMEM53	BLCA
lncRNA	0.00376890229514569	0.0464419315242757	TMEM53	BLCA
methyl	0.178509909123755	0.0215098177111392	TMEM53	BLCA
CNV	0.0721333575128926	0.27170430036128	TMEM53	BLCA
miRNA	0.0920177120986823	0.0177487062917349	HECTD3	BLCA
TF	0.159944513368974	0.336284195035471	HECTD3	BLCA
lncRNA	0.0204583092886379	0.0077906298246321	HECTD3	BLCA
methyl	0.0626430007695156	0	HECTD3	BLCA
CNV	0.17177793988755	0	HECTD3	BLCA
SNP	0	0.0351604515796468	HECTD3	BLCA
miRNA	0.00757730180484057	0	DNAJC8	BLCA
TF	0.406179919089207	0	DNAJC8	BLCA
lncRNA	0.00916628943999443	0	DNAJC8	BLCA
methyl	0.11564371890144	0.153936365812295	DNAJC8	BLCA
CNV	0.0604098685971629	0	DNAJC8	BLCA
SNP	0	0.00484498251924899	DNAJC8	BLCA
miRNA	0.0216914929197153	0	AHDC1	BLCA
TF	0.308721585008713	0.418945727495451	AHDC1	BLCA
methyl	0.147987250921677	0.20536931153693	AHDC1	BLCA
CNV	0.0305812104788004	0	AHDC1	BLCA
miRNA	0	0.00740342989736269	IFI6	BLCA
TF	0.147036420035867	0.516975586014816	IFI6	BLCA
lncRNA	0.0257211111058255	0.0147052439485897	IFI6	BLCA
SNP	0	0.0430688857641026	IFI6	BLCA
miRNA	0	0.00078037760628021	RGS13	BLCA
TF	0.0139466547815055	0.00313457318279606	RGS13	BLCA
lncRNA	0.000361862439309318	0	RGS13	BLCA
methyl	0.00908196633282471	0.0212415881129826	RGS13	BLCA
TF	0.0275377185846744	0.2042920316118	HIVEP3	BLCA
lncRNA	0.536845343853915	0.440942859799113	HIVEP3	BLCA
methyl	0.0283348674370732	0	HIVEP3	BLCA
CNV	0.0109206809984312	0.0575768421158543	HIVEP3	BLCA
miRNA	0.047807971893389	0	PPCS	BLCA
TF	0.0930540477226127	0	PPCS	BLCA
lncRNA	0.0432066366426288	0	PPCS	BLCA
methyl	0.0978087921416205	0.00680270033570797	PPCS	BLCA
CNV	0.329548117510216	0	PPCS	BLCA
SNP	0	0.00340286380310812	PPCS	BLCA
miRNA	0	0.00184237364147262	EDN2	BLCA
TF	0.0635250076569803	0	EDN2	BLCA
lncRNA	0.0316117836257026	0.121597637944835	EDN2	BLCA
methyl	0.0236077017041544	0	EDN2	BLCA
CNV	0	0.0163253991310575	EDN2	BLCA
miRNA	0.0951769055172283	0	AUNIP	BLCA
TF	0.187956997883424	0.270959036445778	AUNIP	BLCA
lncRNA	0.00499873256068274	0.0703570228130058	AUNIP	BLCA
methyl	0.093730733232059	0.174048301943148	AUNIP	BLCA
CNV	0.0456345701699746	0.0296614235018325	AUNIP	BLCA
SNP	0	0.0306180190483298	AUNIP	BLCA
miRNA	0.0836419741595348	0.0257238259034321	EMC1	BLCA
TF	0.328022735538104	0.464142275847886	EMC1	BLCA
lncRNA	0.0226618570479298	0.187678339755387	EMC1	BLCA
methyl	0.101108652484461	0	EMC1	BLCA
CNV	0.0328573479939729	0.0921808032168958	EMC1	BLCA
SNP	0	0.135268027848734	EMC1	BLCA
miRNA	0.106810839568935	0.0821081873150977	PLA2G5	BLCA
TF	0.0841521798163385	0.492585113254492	PLA2G5	BLCA
lncRNA	0.000620748704477298	0.000833236524562303	PLA2G5	BLCA
methyl	0.278556906349128	0	PLA2G5	BLCA
CNV	0.000328413963455198	0	PLA2G5	BLCA
miRNA	0.0118158827985412	0	UBR4	BLCA
TF	0.0498203601931194	0.0394933352766216	UBR4	BLCA
lncRNA	0.00011193427124092	0	UBR4	BLCA
methyl	0.0589091661150864	0.0329591310103484	UBR4	BLCA
CNV	0.0538272732295534	0	UBR4	BLCA
miRNA	0.0161754224716523	0	HP1BP3	BLCA
TF	0.613236789152841	0.398795444909842	HP1BP3	BLCA
lncRNA	0.0901020899360807	0	HP1BP3	BLCA
methyl	0.0453546485939611	0	HP1BP3	BLCA
CNV	0.0638528806290275	0.216639002810039	HP1BP3	BLCA
SNP	0	0.0550439410397544	HP1BP3	BLCA
miRNA	0.0111262172805372	0	MACF1	BLCA
TF	0.0631492817084239	0	MACF1	BLCA
lncRNA	0.0574012022383286	0	MACF1	BLCA
methyl	0.131241439458442	0.139010833021251	MACF1	BLCA
CNV	0.242376719541445	0	MACF1	BLCA
miRNA	0.0734252707125786	0	CEP85	BLCA
TF	0.335258828259609	0.30566711722176	CEP85	BLCA
lncRNA	0.0375923654782441	0.134073522531439	CEP85	BLCA
methyl	0.171638423923253	0.065915950790604	CEP85	BLCA
CNV	0.01311104715605	0.0729693231501305	CEP85	BLCA
miRNA	0.00361015427842493	0.00879217826939187	ARHGEF16	BLCA
TF	0.133376380800747	0.356790765186184	ARHGEF16	BLCA
lncRNA	0	0.0278266381104647	ARHGEF16	BLCA
methyl	0.502951588525306	0.0792585566883353	ARHGEF16	BLCA
CNV	0.00707966430115766	0.223126776253851	ARHGEF16	BLCA
miRNA	0.0276939754852143	0	LRRC47	BLCA
TF	0.243749204544216	0.212375498052002	LRRC47	BLCA
lncRNA	0.0444337768025434	0.060370802504929	LRRC47	BLCA
methyl	0.131650497823229	0.0892481362185069	LRRC47	BLCA
CNV	0.174941176135551	0	LRRC47	BLCA
SNP	0	0.0211111956895075	LRRC47	BLCA
miRNA	0.0190348470030064	0	SESN2	BLCA
TF	0.215912928761137	0.430856766928534	SESN2	BLCA
lncRNA	0	0.0794751636964504	SESN2	BLCA
methyl	0.250014020964931	0.120525972282642	SESN2	BLCA
SNP	0	0.0528206933529082	SESN2	BLCA
TF	0.0779763808663765	0.179465907283024	SMPDL3B	BLCA
lncRNA	0.00537862556130308	0.0963462242670606	SMPDL3B	BLCA
methyl	0.311928143843409	0	SMPDL3B	BLCA
CNV	0.00869054533839687	0.0464371960378279	SMPDL3B	BLCA
miRNA	0.0246822837191242	0.00927130262014998	MED18	BLCA
TF	0.242838909714134	0.577058285560647	MED18	BLCA
lncRNA	0.107790236339367	0.0958489413477715	MED18	BLCA
methyl	0.0980947048600379	0	MED18	BLCA
CNV	0.0593384827677772	0.0320848651437274	MED18	BLCA
SNP	0	0.0472011169226079	MED18	BLCA
miRNA	0.0243634711654393	0	THEMIS2	BLCA
TF	0.198881309364943	0	THEMIS2	BLCA
lncRNA	0.0079609333577806	0.0833254299374274	THEMIS2	BLCA
methyl	0.213418734062869	0	THEMIS2	BLCA
CNV	0.000216477141072417	0	THEMIS2	BLCA
miRNA	0.0127413074125422	0.0352065792186122	UBE4B	BLCA
TF	0.327648191821432	0.0953870997706144	UBE4B	BLCA
lncRNA	0.144944928789143	0.198834448993803	UBE4B	BLCA
methyl	0.0541424753926972	0.116244493925769	UBE4B	BLCA
CNV	0.0432969093675954	0.114253782871286	UBE4B	BLCA
SNP	0	0.0187939682693325	UBE4B	BLCA
miRNA	0.104185130401547	0.00154460222578311	CASZ1	BLCA
TF	0.305615197843667	0	CASZ1	BLCA
methyl	0.203516131880816	0	CASZ1	BLCA
CNV	0.0246981841586014	0	CASZ1	BLCA
miRNA	0.03916043839582	0	GJA9	BLCA
TF	0.0211752003580829	0.121043888635007	GJA9	BLCA
lncRNA	0.026958853061424	0.224036481185882	GJA9	BLCA
methyl	0.140039812335918	0.0683731794012493	GJA9	BLCA
CNV	0.121111380021785	0.259986388283463	GJA9	BLCA
miRNA	0.0588524172170332	0.0600101093235228	CAP1	BLCA
TF	0.0808344825270957	0.223046020666205	CAP1	BLCA
lncRNA	0.0586023827777528	0.209635885999742	CAP1	BLCA
methyl	0.228639094964701	0.246177891840458	CAP1	BLCA
CNV	0.0906774459976743	0	CAP1	BLCA
SNP	0	0.0879098396188238	CAP1	BLCA
miRNA	0.00204397071691442	0	PPT1	BLCA
TF	0.0574358115443846	0	PPT1	BLCA
lncRNA	0.178858833840847	0.317423539068304	PPT1	BLCA
methyl	0.0999865646812341	0	PPT1	BLCA
CNV	0.11390928657499	0.204585017997341	PPT1	BLCA
SNP	0	0.102378970817197	PPT1	BLCA
miRNA	0	0.00603376165041427	CA6	BLCA
TF	0.000182957393071729	0	CA6	BLCA
methyl	0.00113089718539753	0	CA6	BLCA
SNP	0.00113089718539753	0	CA6	BLCA
miRNA	0.125631170551505	0.0798414184156597	NPHP4	BLCA
TF	0.309965950122536	0.369692912482936	NPHP4	BLCA
lncRNA	0.0305770747082168	0.0711346439251358	NPHP4	BLCA
methyl	0.144104215746588	0.064892070740309	NPHP4	BLCA
CNV	0.0362215545467937	0.0793870186238818	NPHP4	BLCA
SNP	0	0.155247420220261	NPHP4	BLCA
miRNA	0.0169594025737148	0.320121275028832	LIN28A	BLCA
TF	0.0499862627998927	0.0601060992095711	LIN28A	BLCA
lncRNA	0	0.12905055964175	LIN28A	BLCA
methyl	0.0259742423217708	0.152975274636181	LIN28A	BLCA
CNV	0.0016062016874895	0	LIN28A	BLCA
miRNA	0.0915332220870201	0.015105242743768	SPATA6	BLCA
TF	0.245014713810929	0.33270169053222	SPATA6	BLCA
lncRNA	0.0334603261716842	0.0367469718447067	SPATA6	BLCA
methyl	0.0982584195712733	0	SPATA6	BLCA
CNV	0.136652235306477	0.264058845542729	SPATA6	BLCA
SNP	0	0.0330823540042784	SPATA6	BLCA
miRNA	0.0302869948314236	0	POLG	BLCA
TF	0.154443902478796	0	POLG	BLCA
lncRNA	0.0988238638652079	0	POLG	BLCA
methyl	0.0722843252532532	0	POLG	BLCA
CNV	0.122164753689331	0.198042352103767	POLG	BLCA
SNP	0	0.0136952530525457	POLG	BLCA
miRNA	0.0067989988762387	0	RLBP1	BLCA
TF	0.0482261475755088	0.123901802296574	RLBP1	BLCA
lncRNA	0.00232433346229691	0	RLBP1	BLCA
methyl	0.0489754937671214	0	RLBP1	BLCA
miRNA	0.0438811805012014	0	FANCI	BLCA
TF	0.510468038443439	0.311156279259686	FANCI	BLCA
lncRNA	0.116797528549646	0.0570807590323122	FANCI	BLCA
methyl	0.0393847195593903	0.332813984775089	FANCI	BLCA
CNV	0.0476252404726754	0	FANCI	BLCA
SNP	0	0.0337162326073531	FANCI	BLCA
miRNA	0.0171699975590593	0.0364722322939835	ABHD2	BLCA
TF	0.129224052053011	0	ABHD2	BLCA
lncRNA	0.00805471270473554	0.0723757765855402	ABHD2	BLCA
methyl	0.498435792930677	0.422140217025894	ABHD2	BLCA
CNV	0.00244611720927868	0	ABHD2	BLCA
SNP	0	0.011380123449689	ABHD2	BLCA
miRNA	0.0242102990023851	0.0478460184813493	WDR93	BLCA
TF	0.372350613773678	0.571571104864054	WDR93	BLCA
lncRNA	0.0128965168823476	0.0875281339121095	WDR93	BLCA
methyl	0.0905969438950778	0.223234487933367	WDR93	BLCA
miRNA	0.00165882383163062	0	TICRR	BLCA
TF	0.390640301785316	0.49228444481358	TICRR	BLCA
lncRNA	0.0435557234212836	0.0966248660148813	TICRR	BLCA
methyl	0.0866839540180705	0.207066250414621	TICRR	BLCA
CNV	0.0285745771079112	0	TICRR	BLCA
miRNA	0.191722661133449	0	NTRK3	BLCA
TF	0.00227714832608878	0.00931455267005231	NTRK3	BLCA
lncRNA	0.122191777573021	0.502082528680773	NTRK3	BLCA
miRNA	0	0.0312073494188955	DET1	BLCA
TF	0.144118477102526	0	DET1	BLCA
lncRNA	0.0502015858481753	0.056949200539355	DET1	BLCA
methyl	0.21331279457519	0	DET1	BLCA
CNV	0.0464108651529	0.181558728941722	DET1	BLCA
TF	0.191691180915102	0	MFGE8	BLCA
lncRNA	0.000108972463223494	0	MFGE8	BLCA
methyl	0.0845742487945687	0	MFGE8	BLCA
miRNA	0.0973549521146636	0	ZNF710	BLCA
TF	0.305899254526687	0	ZNF710	BLCA
lncRNA	0.0710088811216545	0	ZNF710	BLCA
methyl	0.13536576239109	0	ZNF710	BLCA
CNV	0.047060510086628	0.0631872564853396	ZNF710	BLCA
miRNA	0.00144390618829116	0	UNC45A	BLCA
TF	0.188160696820329	0.274231452504302	UNC45A	BLCA
lncRNA	0.0224170659200822	0	UNC45A	BLCA
methyl	0.199197335330405	0.0977109867624014	UNC45A	BLCA
CNV	0.119870587007415	0	UNC45A	BLCA
SNP	0	0.0606658345836326	UNC45A	BLCA
miRNA	0.14456751620954	0	ST8SIA2	BLCA
TF	0.00814785164344276	0	ST8SIA2	BLCA
lncRNA	0.00218578456520041	0	ST8SIA2	BLCA
methyl	0.0400194586347615	0	ST8SIA2	BLCA
CNV	0.00100660121126173	0	ST8SIA2	BLCA
miRNA	0.0195277215118386	0	MCTP2	BLCA
TF	0.0254725673298628	0.241399919206179	MCTP2	BLCA
lncRNA	0.128781893173609	0.409767560242743	MCTP2	BLCA
methyl	0.0890195254248033	0	MCTP2	BLCA
CNV	0.0060423787603332	0	MCTP2	BLCA
miRNA	0.00196892576259262	0	FURIN	BLCA
TF	0.0813130887632879	0.000237610116572534	FURIN	BLCA
methyl	0.0487874875539226	0	FURIN	BLCA
CNV	0.0271348472037927	0	FURIN	BLCA
miRNA	0.00830372168008101	0	IQGAP1	BLCA
TF	0.396975178173374	0.24346783720439	IQGAP1	BLCA
lncRNA	0.162583185218045	0	IQGAP1	BLCA
methyl	0.0394297901634449	0	IQGAP1	BLCA
CNV	0.0558052120082365	0.0116439278370579	IQGAP1	BLCA
miRNA	0.0447301324702462	0.0170665607840596	CRTC3	BLCA
TF	0.424684849508347	0.44565911990781	CRTC3	BLCA
lncRNA	0.0669336818193023	0	CRTC3	BLCA
methyl	0.0382216663453467	0	CRTC3	BLCA
CNV	0.0851041499118928	0.0749606921010808	CRTC3	BLCA
SNP	0	0.00604525334544772	CRTC3	BLCA
miRNA	0.0258824870420056	0.0027325284915117	SH3GL3	BLCA
TF	0.015204138831686	0	SH3GL3	BLCA
lncRNA	0.0320323850313666	0	SH3GL3	BLCA
methyl	0.110833725921245	0.0418793002352793	SH3GL3	BLCA
miRNA	0.0133949931392725	0	SEC11A	BLCA
TF	0.347777917663397	0.124612607207044	SEC11A	BLCA
lncRNA	0.000604977407359903	9.49997275702405e-05	SEC11A	BLCA
methyl	0.078175850871534	0	SEC11A	BLCA
CNV	0.170283247505667	0	SEC11A	BLCA
SNP	0	0.118966730095195	SEC11A	BLCA
TF	0.00535368490638505	0.316189204435171	FSIP1	BLCA
methyl	0	0.0666127785095799	FSIP1	BLCA
miRNA	0.00560280905271079	0	CERS3	BLCA
TF	0	0.0566883795715107	CERS3	BLCA
lncRNA	0.0382816981138063	0.196686226658641	CERS3	BLCA
methyl	0.0990504971763862	0.0841975195095841	CERS3	BLCA
CNV	0.00612611341120096	0	CERS3	BLCA
miRNA	0.0438683139951752	0.00628646399398697	LRRK1	BLCA
TF	0.234620605817285	0	LRRK1	BLCA
lncRNA	0.168198566854336	0	LRRK1	BLCA
methyl	0.152936579765836	0	LRRK1	BLCA
CNV	0.0131922609690977	0	LRRK1	BLCA
miRNA	0.154419668910177	0.112321927835768	ADAMTSL3	BLCA
TF	0.168817184282722	0.281312077034137	ADAMTSL3	BLCA
lncRNA	0.112389455296677	0.153157986871369	ADAMTSL3	BLCA
methyl	0.0930971006945464	0.0785008039767531	ADAMTSL3	BLCA
CNV	0.00109082902747863	0.0242857904151338	ADAMTSL3	BLCA
SNP	0	0.0428197484919135	ADAMTSL3	BLCA
miRNA	0.0303389901093311	0	SLC28A1	BLCA
TF	0.134515216374818	0	SLC28A1	BLCA
lncRNA	0.0720953168325654	0.0318011387891135	SLC28A1	BLCA
SNP	0	0.00516277690881211	SLC28A1	BLCA
miRNA	0.0248187651469508	0	WHAMM	BLCA
TF	0.346099007584935	0.228654262455754	WHAMM	BLCA
lncRNA	0.141359900590193	0.178535253048143	WHAMM	BLCA
methyl	0.0240967919478361	0	WHAMM	BLCA
CNV	0.0423759491853565	0.306500726671199	WHAMM	BLCA
miRNA	0.0304222622750554	0.0155871556752003	NPTN	BLCA
TF	0.381234975502046	0.553440126899404	NPTN	BLCA
lncRNA	0.0706758332597319	0	NPTN	BLCA
methyl	0.0127930237672026	0.00069253734323301	NPTN	BLCA
CNV	0.0784585822297675	0.0738702753213665	NPTN	BLCA
SNP	0	0.0860889487282557	NPTN	BLCA
miRNA	0.00253322050886436	0	GALK2	BLCA
TF	0.244970628603641	0.0362414860557501	GALK2	BLCA
lncRNA	0.109736639059624	0	GALK2	BLCA
methyl	0.0908837344053578	0	GALK2	BLCA
CNV	0.0628050051088894	0	GALK2	BLCA
miRNA	0.0413988710370977	0	BUB1B	BLCA
TF	0.450557769096925	0.750618907335012	BUB1B	BLCA
lncRNA	0.135067849003622	0.101648586390578	BUB1B	BLCA
methyl	0.0800118445194689	0	BUB1B	BLCA
CNV	0.0235804086899702	0	BUB1B	BLCA
miRNA	0.0130013293308946	0.0117260002711133	ACAN	BLCA
TF	0.0244160148087526	0	ACAN	BLCA
lncRNA	0.00547816344619764	0.102741828890524	ACAN	BLCA
methyl	0.038519599919222	0	ACAN	BLCA
CNV	0.000695507822923048	0	ACAN	BLCA
miRNA	0.0265150886462949	0	AP3S2	BLCA
TF	0.320043505070682	0.0421282803582157	AP3S2	BLCA
lncRNA	0.161703221954822	0.22583782252155	AP3S2	BLCA
methyl	0.0764189584412954	0	AP3S2	BLCA
CNV	0.0365017468792764	0.0855095495428449	AP3S2	BLCA
SNP	0.0430656282626179	0.00765472955243976	AP3S2	BLCA
miRNA	0.183674792549684	0	ACTC1	BLCA
TF	0.137812122281295	0.556062103728504	ACTC1	BLCA
lncRNA	0.00740697543914212	0.00915705482536638	ACTC1	BLCA
methyl	0.00592081788810935	0.213685031074223	ACTC1	BLCA
CNV	0.000863429527753344	0.0134646638899397	ACTC1	BLCA
miRNA	0.0226451619727863	0	ADPGK	BLCA
TF	0.405317564823338	0.28363113225493	ADPGK	BLCA
lncRNA	0.0680343262040342	0.189635806875203	ADPGK	BLCA
methyl	0.0394685903081056	0.130095700462765	ADPGK	BLCA
CNV	0.119876242023244	0	ADPGK	BLCA
miRNA	0.0627406725702883	0	STARD9	BLCA
TF	0.348746311414515	0.521717045011179	STARD9	BLCA
lncRNA	0.0634139707189053	0	STARD9	BLCA
methyl	0.101293156204512	0.238326567259477	STARD9	BLCA
TF	0.629510836006101	0.115855744973964	UBR1	BLCA
lncRNA	0.00124983308330653	0.0241606661939139	UBR1	BLCA
methyl	0.0364273258531996	0.100225250233771	UBR1	BLCA
CNV	0.0275337055171091	0.387850130460359	UBR1	BLCA
miRNA	0	0.0131425446118828	TGM7	BLCA
TF	0.122380045123336	0.146842593401199	TGM7	BLCA
lncRNA	0.0229214776842917	0.167995544274608	TGM7	BLCA
methyl	0.115613062080396	0	TGM7	BLCA
CNV	0.00717557693068183	0	TGM7	BLCA
SNP	0	0.0116847433191584	TGM7	BLCA
miRNA	0.23989288991151	0	ISL2	BLCA
TF	0.0363345905505127	0	ISL2	BLCA
lncRNA	0.0360927997415234	0.139398752370287	ISL2	BLCA
methyl	0.0991453467530958	0.010517152160609	ISL2	BLCA
CNV	0.00288891114092795	0	ISL2	BLCA
miRNA	0.08341946200626	0.0694316051259216	SPRED1	BLCA
TF	0.41649935980894	0.480607058108223	SPRED1	BLCA
lncRNA	0.0220444298935835	0	SPRED1	BLCA
methyl	0.0822658222363966	0	SPRED1	BLCA
CNV	0.00899214279694834	0	SPRED1	BLCA
SNP	0	0.0608547958737954	SPRED1	BLCA
miRNA	0.0410710196189538	0	TMCO5A	BLCA
TF	0.122177602804514	0.108874137436373	TMCO5A	BLCA
lncRNA	0.110985589958835	0	TMCO5A	BLCA
CNV	0	0.00560494434229929	TMCO5A	BLCA
TF	0.0774897930774821	0.171723256771772	GPR176	BLCA
lncRNA	0.0120201368119931	0	GPR176	BLCA
methyl	0.152832328942788	0	GPR176	BLCA
CNV	1.93045507745473e-05	0.00184458719472917	GPR176	BLCA
SNP	0	0.000691097358961827	GPR176	BLCA
miRNA	0.0348076222849244	0	RPUSD2	BLCA
TF	0.247034086415396	0.415165944171327	RPUSD2	BLCA
lncRNA	0.125661124204739	0	RPUSD2	BLCA
methyl	0.0954096535258723	0.0745505311136839	RPUSD2	BLCA
CNV	0.0958237135048497	0	RPUSD2	BLCA
TF	0.0990648378913299	0.264638506728728	ZFYVE19	BLCA
lncRNA	0.0885781192062406	0	ZFYVE19	BLCA
methyl	0.263911878184288	0	ZFYVE19	BLCA
CNV	0.0405929668083792	0	ZFYVE19	BLCA
lncRNA	0.0110726054206887	0.172088759778929	PPP1R14D	BLCA
methyl	0.1971489791878	0.217197150457718	PPP1R14D	BLCA
CNV	1.02062220632795e-05	0	PPP1R14D	BLCA
miRNA	0.0336503527592583	0.106448189329733	SPINT1	BLCA
TF	0.102618139803015	0.212340114003756	SPINT1	BLCA
lncRNA	0.0431947852779491	0.166500450864022	SPINT1	BLCA
methyl	0.135834114122212	0.306553429495919	SPINT1	BLCA
CNV	0.0342558275022014	0	SPINT1	BLCA
SNP	0	0.00239742313085328	SPINT1	BLCA
miRNA	0.102169082361825	0	FBN1	BLCA
TF	0.306941439663302	0	FBN1	BLCA
lncRNA	0.00458842559740803	0	FBN1	BLCA
methyl	0.0694625739161762	0	FBN1	BLCA
CNV	0.00299106856577535	0	FBN1	BLCA
miRNA	0.0110422526186751	0	LARP6	BLCA
TF	0.0390825682045596	0.430028320126611	LARP6	BLCA
lncRNA	0	0.000124681863239003	LARP6	BLCA
methyl	0.0370854220984767	0	LARP6	BLCA
miRNA	0.0376945028842423	0	SENP8	BLCA
TF	0.159746998391743	0	SENP8	BLCA
lncRNA	0.13069054739536	0.00102699429070518	SENP8	BLCA
methyl	0.0386630036962166	0	SENP8	BLCA
CNV	0.0733528122552044	0	SENP8	BLCA
miRNA	0.0157981568698533	0	COPS2	BLCA
TF	0.380751728387403	0.130201422123047	COPS2	BLCA
lncRNA	0.106110126471391	0	COPS2	BLCA
methyl	0.0793553177274462	0	COPS2	BLCA
CNV	0.1024522262502	0.400791730380103	COPS2	BLCA
SNP	0	0.082557895184429	COPS2	BLCA
miRNA	0.0819537143046458	0.0397591938923189	GABRB3	BLCA
TF	0.0125644004691532	0	GABRB3	BLCA
lncRNA	0.0180310828564354	0	GABRB3	BLCA
methyl	0.168455014988308	0.0688756384736306	GABRB3	BLCA
TF	0.480823563952201	0	ARIH1	BLCA
lncRNA	0.162315980668001	0.0447118653493898	ARIH1	BLCA
methyl	0.0474477636767588	0	ARIH1	BLCA
CNV	0.114684355733954	0.124592725145531	ARIH1	BLCA
miRNA	0.0547277710607423	0.0021996543662551	FAM227B	BLCA
TF	0.270641237659292	0.080485200116454	FAM227B	BLCA
lncRNA	0.108557398078022	0	FAM227B	BLCA
methyl	0.0123811326690446	0.00948666652699645	FAM227B	BLCA
CNV	0.0201897915547257	0.260788034000624	FAM227B	BLCA
miRNA	0.00645673322224534	0.0638513154061585	IDH3A	BLCA
TF	0.283625071901774	0.179688914547764	IDH3A	BLCA
lncRNA	0.218096416999803	0.320397574503932	IDH3A	BLCA
methyl	0.0833460661624532	0	IDH3A	BLCA
CNV	0.024430775415532	0.160055746904183	IDH3A	BLCA
miRNA	0.0593286062759561	0	WDR72	BLCA
TF	0.0794840461963485	0	WDR72	BLCA
lncRNA	0.011426811506192	0.00331434188839017	WDR72	BLCA
methyl	0.113305104030072	0.000197736392752158	WDR72	BLCA
CNV	0.0231648109238136	0	WDR72	BLCA
miRNA	0	0.0645178271414373	CRABP1	BLCA
methyl	0.0138454337761366	0.104480957743358	CRABP1	BLCA
miRNA	0.315073501447737	0	PRTG	BLCA
TF	0.10163968809865	0.137848174221491	PRTG	BLCA
lncRNA	0.0269903677729702	0	PRTG	BLCA
methyl	0.055287325548424	0	PRTG	BLCA
CNV	0.00789039726268475	0	PRTG	BLCA
TF	0.258012876000957	0	LEO1	BLCA
lncRNA	0.148614732306754	0.309007208703656	LEO1	BLCA
methyl	0.0868001672948811	0.183246462847599	LEO1	BLCA
CNV	0.0964018575186764	0	LEO1	BLCA
miRNA	0.011821580176135	0	TMED3	BLCA
TF	0.0357001190533561	0	TMED3	BLCA
lncRNA	0	0.000902882042188452	TMED3	BLCA
methyl	0.119219262518602	0	TMED3	BLCA
CNV	0.104600964296414	0	TMED3	BLCA
miRNA	0.065203162058641	0	B2M	BLCA
TF	0.31380780608793	0.851184907382589	B2M	BLCA
lncRNA	1.47849481620754e-05	0	B2M	BLCA
methyl	0.197425932858433	0	B2M	BLCA
CNV	0.0173636227971808	0	B2M	BLCA
SNP	0	0.000388796938991234	B2M	BLCA
miRNA	0.0747347156079658	0	ZNF592	BLCA
TF	0.4344452975015	0.103847718327413	ZNF592	BLCA
lncRNA	0.182122777903955	0	ZNF592	BLCA
methyl	0.05536900636787	0.0882274086397155	ZNF592	BLCA
CNV	0.0387833259236822	0.0801334268847672	ZNF592	BLCA
miRNA	0.0421949997677645	0	KIF7	BLCA
TF	0.102655143229904	0	KIF7	BLCA
lncRNA	0.0613749304849671	0.00831386874048941	KIF7	BLCA
methyl	0.252644478792702	0.195416391421979	KIF7	BLCA
CNV	0.000729341737009826	0.000555549732176091	KIF7	BLCA
SNP	0	0.130798738241816	KIF7	BLCA
miRNA	0.0249122888387353	0.0539013705419406	PLIN1	BLCA
lncRNA	0.00129673518698185	0.0349222664132698	PLIN1	BLCA
methyl	0.00578653697555436	0	PLIN1	BLCA
miRNA	0.0191074968257911	0.120047488219656	ANPEP	BLCA
TF	0	0.117861167972859	ANPEP	BLCA
lncRNA	0.00508513646879844	0	ANPEP	BLCA
methyl	0.0932842161886063	0.232045509094999	ANPEP	BLCA
miRNA	0.00192582477191424	0.011230850585149	VPS39	BLCA
TF	0.341776112076034	0	VPS39	BLCA
lncRNA	0.178379469360713	0.174532544383562	VPS39	BLCA
methyl	0.0684620452938485	0.109670729402855	VPS39	BLCA
CNV	0.0896935711016495	0.210226748155844	VPS39	BLCA
SNP	0	0.0024015779289283	VPS39	BLCA
miRNA	0.0323072361170183	0	MTMR10	BLCA
TF	0.204514152604421	0.022974754076046	MTMR10	BLCA
lncRNA	0.0233684206340073	0	MTMR10	BLCA
methyl	0.156540319288373	0	MTMR10	BLCA
CNV	0.0186508196239534	0.255676829755287	MTMR10	BLCA
miRNA	0.0136990732692739	0	C15orf48	BLCA
TF	0	0.0014270286648175	C15orf48	BLCA
methyl	0.274136393068011	0	C15orf48	BLCA
CNV	0.00420479518730727	0	C15orf48	BLCA
SNP	0.00142427074819773	0	C15orf48	BLCA
miRNA	0	0.00339264978761671	SCG5	BLCA
TF	0.064701258493369	0.577409207222679	SCG5	BLCA
lncRNA	0	0.00501149115632867	SCG5	BLCA
methyl	0.120242884724251	0	SCG5	BLCA
miRNA	0.119247473040042	0	GREM1	BLCA
TF	0.0590382866658212	0	GREM1	BLCA
methyl	0.103318434944102	0	GREM1	BLCA
CNV	0.000385721089474681	0.00166605183648259	GREM1	BLCA
TF	0.198843559952692	0	CCNDBP1	BLCA
lncRNA	0.116716246020672	0.157387977707462	CCNDBP1	BLCA
methyl	0.0820946424977038	0.0682776882446434	CCNDBP1	BLCA
CNV	0.0445855881823009	0	CCNDBP1	BLCA
TF	0.107909178169294	0.0040337643036414	EPB42	BLCA
lncRNA	0.00411646804569193	0	EPB42	BLCA
methyl	0.0702489357593915	0	EPB42	BLCA
miRNA	0.22267127062064	0	MAP1A	BLCA
TF	0.0852390429041792	0.149381818975304	MAP1A	BLCA
lncRNA	0.0147798254103478	0.102369530884262	MAP1A	BLCA
methyl	0.0969306992845118	0.174252725401002	MAP1A	BLCA
CNV	0	0.00801100526684949	MAP1A	BLCA
miRNA	0.0383645144078086	0	RCCD1	BLCA
TF	0.234068283964837	0.191356851972792	RCCD1	BLCA
lncRNA	0.0306917962672858	0.100309803164513	RCCD1	BLCA
methyl	0.0910884093304742	0.0590693450339701	RCCD1	BLCA
CNV	0.100100722854217	0	RCCD1	BLCA
miRNA	0.0420221647597108	0	PDIA3	BLCA
TF	0.237307859732897	0.487227785674399	PDIA3	BLCA
lncRNA	0.00101708835270599	0.00317150508396668	PDIA3	BLCA
methyl	0.0561237111731318	0.0343020192745598	PDIA3	BLCA
CNV	0.0779921013454348	0	PDIA3	BLCA
TF	0.034088829383775	0	TBC1D21	BLCA
lncRNA	0.0227003662084135	0.0471871927942547	TBC1D21	BLCA
methyl	0.0536993385456453	0	TBC1D21	BLCA
CNV	0	0.00164297238460136	TBC1D21	BLCA
miRNA	0.0170277355268634	0.00064386559767223	C15orf39	BLCA
TF	0.184324727859302	0	C15orf39	BLCA
lncRNA	0.0220562888519003	0.0477030957586212	C15orf39	BLCA
methyl	0.294520186156761	0	C15orf39	BLCA
CNV	0.0422284008633611	0	C15orf39	BLCA
miRNA	0.917084546666964	0	ISLR2	BLCA
lncRNA	0.0053911358851861	0	ISLR2	BLCA
methyl	0.00333693947113025	0.0903163394486978	ISLR2	BLCA
miRNA	0.053148268721266	0	FBXO22	BLCA
TF	0.168402974460772	0	FBXO22	BLCA
lncRNA	0.0360665675742969	0.0851169179072432	FBXO22	BLCA
methyl	0.145090167104893	0	FBXO22	BLCA
CNV	0.0654840122625524	0	FBXO22	BLCA
miRNA	0	0.035027642241321	TBC1D2B	BLCA
TF	0.236321039306857	0.33140429410069	TBC1D2B	BLCA
lncRNA	0.0223574342970941	0.0466415677326023	TBC1D2B	BLCA
methyl	0.0950985792419458	0.0666406554409468	TBC1D2B	BLCA
CNV	0.0222593376812761	0	TBC1D2B	BLCA
lncRNA	0	0.000926117538806186	PPIP5K1	BLCA
CNV	0	0.00147073983834339	PPIP5K1	BLCA
miRNA	0.0336294718665459	0	ADAL	BLCA
TF	0.218047547701214	0	ADAL	BLCA
lncRNA	0.0582957103056826	0	ADAL	BLCA
methyl	0.154592454200231	0	ADAL	BLCA
CNV	0.0305489154209574	0	ADAL	BLCA
SNP	0.000706971098994155	0	ADAL	BLCA
miRNA	0.0582840720132569	0.0753862241995865	LCMT2	BLCA
TF	0.336725452508412	0.147125458475951	LCMT2	BLCA
lncRNA	0.011550536360774	0.0890499769358384	LCMT2	BLCA
methyl	0.200368316201558	0.0833707338807814	LCMT2	BLCA
CNV	0.0430672785873345	0	LCMT2	BLCA
SNP	0	0.00444542255498535	LCMT2	BLCA
TF	0.16614059661256	0	LRRC28	BLCA
lncRNA	0.00504698931119773	0	LRRC28	BLCA
methyl	0.100008471990204	0	LRRC28	BLCA
CNV	0.0912278838974327	0	LRRC28	BLCA
miRNA	0.00759918262469924	0.026333949762235	PLA2G4F	BLCA
TF	0.14290542817264	0	PLA2G4F	BLCA
lncRNA	0.0279081691816859	0.0217039967965359	PLA2G4F	BLCA
methyl	0.241323907950709	0.112013014405556	PLA2G4F	BLCA
CNV	0.0341951047518296	0	PLA2G4F	BLCA
SNP	0	0.00746769806866814	PLA2G4F	BLCA
miRNA	0.0397594536821635	0	JMJD7-PLA2G4B	BLCA
TF	0.252701800321085	0.46058904973881	JMJD7-PLA2G4B	BLCA
lncRNA	0.0477620656918282	0	JMJD7-PLA2G4B	BLCA
methyl	0.0508245120835058	0	JMJD7-PLA2G4B	BLCA
CNV	0.0298551884865377	0	JMJD7-PLA2G4B	BLCA
miRNA	0.0748325283638259	0	CHST14	BLCA
TF	0.195075039343578	0.015926771906287	CHST14	BLCA
lncRNA	0.0377105768998518	0	CHST14	BLCA
methyl	0.0616726513935402	0	CHST14	BLCA
CNV	0.0304713656196429	0	CHST14	BLCA
miRNA	0.0762004231751181	0.0388234905027655	SNUPN	BLCA
TF	0.265198221682895	0	SNUPN	BLCA
lncRNA	0.0202601651965885	0.0504714626719801	SNUPN	BLCA
methyl	0.203176981797193	0	SNUPN	BLCA
CNV	0.076424644377423	0	SNUPN	BLCA
miRNA	0.0311436129176678	0	SIN3A	BLCA
TF	0.566424964786425	0.277392312662699	SIN3A	BLCA
lncRNA	0.0838506038146182	0.00414107036188577	SIN3A	BLCA
methyl	0.0457685838941966	0	SIN3A	BLCA
CNV	0.0417886679363332	0.280939874899006	SIN3A	BLCA
miRNA	0.000954173878583021	0	PTPN9	BLCA
TF	0.396354280184354	0	PTPN9	BLCA
lncRNA	0.0456002369849447	0.14847858634495	PTPN9	BLCA
methyl	0.10489412632055	0	PTPN9	BLCA
CNV	0.0920754760651386	0	PTPN9	BLCA
miRNA	0.0673235413409476	0	BNC1	BLCA
TF	0.241653236953028	0.480356841852664	BNC1	BLCA
lncRNA	0.0153068232741592	0.0951171172692003	BNC1	BLCA
methyl	0.180803956568013	0.132040891452568	BNC1	BLCA
SNP	0	0.0415699326666931	BNC1	BLCA
miRNA	0.0392605646805668	0	C15orf40	BLCA
TF	0.0890293041988168	0	C15orf40	BLCA
lncRNA	0	0.000922996671915181	C15orf40	BLCA
methyl	0.0645304329767368	0.0156367486328268	C15orf40	BLCA
CNV	0.0817562313605305	0	C15orf40	BLCA
SNP	0.0276711621911385	0	C15orf40	BLCA
miRNA	0.0193960805761753	0	CHRNA5	BLCA
TF	0.16605518677559	0.136590114377643	CHRNA5	BLCA
lncRNA	0.0888042490926984	0	CHRNA5	BLCA
methyl	0.0149106772979138	0.104772369320435	CHRNA5	BLCA
CNV	0.049822921343011	0	CHRNA5	BLCA
TF	0.163013510265741	0.568902802916154	NRG4	BLCA
lncRNA	0.0384218986372428	0.0598047513231404	NRG4	BLCA
methyl	0.0880304126170584	0	NRG4	BLCA
CNV	0.00256738019806447	0	NRG4	BLCA
SNP	0	0.0421078684173289	NRG4	BLCA
miRNA	0.0788680705284793	0.0298097268405474	LINGO1	BLCA
TF	0.364185178954771	0.607719685672289	LINGO1	BLCA
lncRNA	0	0.00649992520980741	LINGO1	BLCA
methyl	0.0886594991704047	0	LINGO1	BLCA
CNV	0	0.00392919213705312	LINGO1	BLCA
SNP	0	0.0169170361639867	LINGO1	BLCA
miRNA	0.0500516598061303	0.0792464087859158	ONECUT1	BLCA
TF	0.343342624392226	0.177459858746862	ONECUT1	BLCA
lncRNA	0.00267765967022922	0.0205827729379623	ONECUT1	BLCA
methyl	0.122147647510264	0.120002395659519	ONECUT1	BLCA
CNV	0.00815273987094504	0	ONECUT1	BLCA
SNP	0	0.181687722630566	ONECUT1	BLCA
miRNA	0.0221823029384913	0.0091171116055002	AVEN	BLCA
TF	0.174899007039682	0	AVEN	BLCA
lncRNA	0.00913623605562882	0	AVEN	BLCA
methyl	0.046493931442008	0.119419252997375	AVEN	BLCA
CNV	0.0558058184366713	0.175471465543992	AVEN	BLCA
miRNA	0.429904737762223	0	OTUD7A	BLCA
TF	0.232153798054883	0.600088461587148	OTUD7A	BLCA
lncRNA	0.026410169441467	0.133954164186908	OTUD7A	BLCA
methyl	0.0980484994929468	0.0165694361690043	OTUD7A	BLCA
CNV	0.00644214658855899	0	OTUD7A	BLCA
miRNA	0.0293844352026358	0.0796318497099634	KLF13	BLCA
TF	0.284196813979802	0	KLF13	BLCA
lncRNA	0.0297458727032095	0	KLF13	BLCA
methyl	0.19654510715415	0.33071200600192	KLF13	BLCA
CNV	0.00629008422431159	0.0529571065884883	KLF13	BLCA
miRNA	0	0.00144928721373108	USP50	BLCA
TF	0.148171744850095	0.450634124627631	USP50	BLCA
lncRNA	0.0705842482312291	0.199321816841075	USP50	BLCA
methyl	0.0172931785671127	0	USP50	BLCA
miRNA	0.0252795449933222	0.0525570210977704	AKAP13	BLCA
TF	0.502514558703293	0.440512945271972	AKAP13	BLCA
lncRNA	0.069326389251117	0	AKAP13	BLCA
methyl	0.0408842954737768	0.0039155751904643	AKAP13	BLCA
CNV	0.0624378898939892	0.134983136052417	AKAP13	BLCA
miRNA	0.129122736851942	0.240423674233199	PYGO1	BLCA
TF	0.28297770499869	0.336098236875496	PYGO1	BLCA
lncRNA	0.0165757466302643	0	PYGO1	BLCA
methyl	0.111251898998822	0.0423347040214477	PYGO1	BLCA
CNV	0.005247604526458	0.101308149711251	PYGO1	BLCA
SNP	0	0.00583731006896707	PYGO1	BLCA
miRNA	0.0285795683289045	0.0242326138287582	FAM98B	BLCA
TF	0.566014280913987	0.0884210751888982	FAM98B	BLCA
lncRNA	0.0603584968749271	0.0601792356923876	FAM98B	BLCA
methyl	0.0419884732959601	0	FAM98B	BLCA
CNV	0.126177925748165	0	FAM98B	BLCA
SNP	0	0.0149804795210067	FAM98B	BLCA
miRNA	0.0891459644330315	0	GATM	BLCA
TF	0.033782375577403	0	GATM	BLCA
lncRNA	0.151056878739729	0.402125505691779	GATM	BLCA
methyl	0.172014324901492	0.208416561332916	GATM	BLCA
CNV	0.0050532426183287	0.0552251349173	GATM	BLCA
miRNA	0.0246424842830059	0.0673109594490969	FRMD5	BLCA
TF	0.147970367805118	0.402600002145754	FRMD5	BLCA
lncRNA	0.00423722376560405	0.0780727312656503	FRMD5	BLCA
methyl	0.0587901598753763	0	FRMD5	BLCA
miRNA	0.0325129170965098	0.0218686363558838	ISG20	BLCA
TF	0.275755165463402	0.765897302481909	ISG20	BLCA
lncRNA	0.0223372758560707	0.0456157540561523	ISG20	BLCA
methyl	0.0666603720571801	0	ISG20	BLCA
CNV	0.00070424236618565	0	ISG20	BLCA
SNP	0	0.0543175056056008	ISG20	BLCA
miRNA	0.10521995233736	0.0227338254683695	STARD5	BLCA
TF	0.161796348702525	0.0168551988177677	STARD5	BLCA
methyl	0.0481448217455218	0.0177875178041157	STARD5	BLCA
CNV	0.0113219091651524	0	STARD5	BLCA
miRNA	0.141005958113932	0.307340863223143	IL16	BLCA
TF	0.00828889642145061	0.0456681735223925	IL16	BLCA
lncRNA	0.0108062393139989	0	IL16	BLCA
methyl	0.204849964016932	0	IL16	BLCA
CNV	0.000676730037563357	0	IL16	BLCA
TF	0.0224501311218865	0	ARNT2	BLCA
methyl	0.121226449470093	0.115216528744068	ARNT2	BLCA
CNV	0.000250460875669156	0	ARNT2	BLCA
miRNA	0.0419252970383512	0.0336915296686047	RASGRP1	BLCA
TF	0.204286056636294	0.0392422811552172	RASGRP1	BLCA
lncRNA	0.00713031458471517	0	RASGRP1	BLCA
methyl	0.0293560549011497	0	RASGRP1	BLCA
miRNA	0.137323083689312	0.115490360663192	PEAK1	BLCA
TF	0.337438377009868	0.125625432053931	PEAK1	BLCA
lncRNA	0.131499233245166	0	PEAK1	BLCA
methyl	0.059536224446868	0	PEAK1	BLCA
CNV	0.00832479078854951	0.10922661105715	PEAK1	BLCA
TF	0.0308905436518228	0.24593118487397	CSPG4	BLCA
methyl	0.176581697974626	0.296800353497619	CSPG4	BLCA
CNV	4.82397279198319e-05	0	CSPG4	BLCA
SNP	0	0.0206972043219723	CSPG4	BLCA
miRNA	0.000452419259012565	0.0263690407683442	SNX33	BLCA
TF	0.259196674083242	0	SNX33	BLCA
lncRNA	0.0303480804974538	0.105695800219371	SNX33	BLCA
methyl	0.114937046773367	0	SNX33	BLCA
CNV	0.0499244976363446	0	SNX33	BLCA
miRNA	0.0270384667560595	0	CHD2	BLCA
TF	0.537196743074977	0	CHD2	BLCA
lncRNA	0.0781120664005354	0.0479621727507965	CHD2	BLCA
methyl	0.0427500092644459	0.110006401622968	CHD2	BLCA
CNV	0.104887002500488	0.310418836016991	CHD2	BLCA
miRNA	0	0.042546553569366	MGA	BLCA
TF	0.59380063215866	0.572714369908958	MGA	BLCA
lncRNA	0.105783707370715	0	MGA	BLCA
methyl	0.0304179129253195	0.0135829218827695	MGA	BLCA
CNV	0.00989796777562785	0	MGA	BLCA
miRNA	0	0.00085098593534903	HIGD2B	BLCA
TF	0.18972552121997	0.145442845395446	HIGD2B	BLCA
lncRNA	0.0178749557468162	0.185135510019042	HIGD2B	BLCA
miRNA	0.0244854237800602	0	ZSCAN2	BLCA
TF	0.305377461136189	0.0723374121023532	ZSCAN2	BLCA
lncRNA	0.0178312073153247	0.0610726224123956	ZSCAN2	BLCA
methyl	0.0991724261446641	0.125804393229193	ZSCAN2	BLCA
CNV	0.042171789327762	0	ZSCAN2	BLCA
TF	0.0759237735139669	0.344026209454737	LPCAT4	BLCA
lncRNA	0.000219908008532712	0	LPCAT4	BLCA
methyl	0.276999370042932	0.284149877494959	LPCAT4	BLCA
CNV	0.0517280706493988	0	LPCAT4	BLCA
miRNA	0.0543410136500986	0.0643467928738993	SLCO3A1	BLCA
TF	0.0977452687724996	0.175393189837484	SLCO3A1	BLCA
lncRNA	0.000867067771330775	0.0299333936698948	SLCO3A1	BLCA
methyl	0.310000534151645	0	SLCO3A1	BLCA
CNV	0.0178521109039735	0	SLCO3A1	BLCA
SNP	0	0.0123558274271974	SLCO3A1	BLCA
miRNA	0.0232410934253068	0	WDR73	BLCA
TF	0.348657266110089	0	WDR73	BLCA
lncRNA	0.111320057879245	0.16242867972324	WDR73	BLCA
methyl	0.0671959939099205	0	WDR73	BLCA
CNV	0.0752957312950773	0.119720805914467	WDR73	BLCA
SNP	0	0.018268565326921	WDR73	BLCA
miRNA	0.000282904669303245	0	IMP3	BLCA
TF	0.164783371766096	0.15423808087781	IMP3	BLCA
lncRNA	0.0453324153627466	0	IMP3	BLCA
methyl	0.109997151290891	0.239781017733351	IMP3	BLCA
CNV	0.119581806219063	0	IMP3	BLCA
miRNA	0	0.00318818497133587	RPP25	BLCA
TF	0.091955630114985	0	RPP25	BLCA
lncRNA	0.036452368136723	0.130008576718043	RPP25	BLCA
methyl	0.387925022551333	0	RPP25	BLCA
CNV	0.00353804175471484	0	RPP25	BLCA
miRNA	0.0387052036285202	0	COX5A	BLCA
TF	0.239549987229223	0.315913963753767	COX5A	BLCA
lncRNA	0.0374844661266741	0	COX5A	BLCA
methyl	0.146652521011877	0.206541446133855	COX5A	BLCA
CNV	0.0791774054528018	0	COX5A	BLCA
SNP	0	0.0192553893739775	COX5A	BLCA
miRNA	0.07277044808072	0	FAM219B	BLCA
TF	0.270663147524947	0.181116546159365	FAM219B	BLCA
lncRNA	0.016203820901781	0	FAM219B	BLCA
methyl	0.0984053252068546	0	FAM219B	BLCA
CNV	0.0345828645838885	0.162377969607315	FAM219B	BLCA
SNP	0	0.00183458472347226	FAM219B	BLCA
miRNA	0.0468969296424346	0	MPI	BLCA
TF	0.19517275174222	0.198090430919773	MPI	BLCA
lncRNA	0.0450102138782107	0	MPI	BLCA
methyl	0.0822286043853461	0	MPI	BLCA
CNV	0.0629240984472582	0.242319456162083	MPI	BLCA
TF	0.349207363243456	0.358121569681064	EXD1	BLCA
lncRNA	0.0502967200949373	0.0867188394137469	EXD1	BLCA
methyl	0.0124890229601554	0	EXD1	BLCA
miRNA	0.114667948679526	0	EDC3	BLCA
TF	0.361116150482656	0.548601249542849	EDC3	BLCA
lncRNA	0.0646698479701743	0.0716159552646673	EDC3	BLCA
methyl	0.0391394973968108	0.205235228788289	EDC3	BLCA
CNV	0.0740257082001388	0	EDC3	BLCA
miRNA	0.00287521317536689	0	CLK3	BLCA
TF	0.281165699948326	0	CLK3	BLCA
lncRNA	0.0487189038093421	0	CLK3	BLCA
methyl	0.054919778260527	0.0500864093171161	CLK3	BLCA
CNV	0.143864369237989	0	CLK3	BLCA
miRNA	0.0860878617206153	0.231663089673378	ARID3B	BLCA
TF	0.291117268643677	0.375018331290598	ARID3B	BLCA
lncRNA	0.0244135526134988	0	ARID3B	BLCA
methyl	0.212397266235619	0.339137572387775	ARID3B	BLCA
CNV	0.0169067070833686	0	ARID3B	BLCA
miRNA	0.0281318313966618	0.0309221199871148	MKRN3	BLCA
TF	0.0956561357780012	0.334842283472368	MKRN3	BLCA
lncRNA	0.0270503538820681	0.0857912622781231	MKRN3	BLCA
methyl	0.44418355995988	0	MKRN3	BLCA
miRNA	0	0.00615831366167132	ST20	BLCA
TF	0.112583833453005	0.640620042294433	ST20	BLCA
lncRNA	0.00799468616663117	0	ST20	BLCA
methyl	0.248104457412251	0	ST20	BLCA
miRNA	0.00199940987134921	0.00750024178902053	LRRC57	BLCA
TF	0.414656555837227	0.256501267919794	LRRC57	BLCA
lncRNA	0.133945083885692	0.018586972626207	LRRC57	BLCA
methyl	0.0110107477215953	0.00660111335629379	LRRC57	BLCA
CNV	0.0562708233254406	0	LRRC57	BLCA
miRNA	0	0.0354995160746366	AEN	BLCA
TF	0.192048101216545	0	AEN	BLCA
methyl	0.0858502155789584	0	AEN	BLCA
CNV	0.0329932608216857	0.288571596194227	AEN	BLCA
miRNA	0.0591718338500702	0.00168827892985398	MRPS11	BLCA
TF	0.338083793251255	0.250698804048222	MRPS11	BLCA
lncRNA	0.011829923121894	0.0824583711847416	MRPS11	BLCA
methyl	0.0489104746532695	0	MRPS11	BLCA
CNV	0.12876949073473	0	MRPS11	BLCA
miRNA	0.0151159838465341	0	IDH2	BLCA
TF	0.236463570024361	0	IDH2	BLCA
lncRNA	0.0532140570411377	0.0633327966486805	IDH2	BLCA
methyl	0.242160489084378	0	IDH2	BLCA
CNV	0.0342307752855084	0.172044417968341	IDH2	BLCA
miRNA	0.0211401581181499	0	NOP10	BLCA
TF	0.148200484244771	0.50046295294663	NOP10	BLCA
methyl	0.0310791218175101	0.131779492494053	NOP10	BLCA
CNV	0.183622478678677	0	NOP10	BLCA
miRNA	0.0407440198278051	0	RGMA	BLCA
TF	0.0171053059958588	0	RGMA	BLCA
lncRNA	0.0341021723986811	0.103787785927686	RGMA	BLCA
methyl	0.237718402017674	0	RGMA	BLCA
miRNA	0.0620620244588004	0.0229813437285527	SYNM	BLCA
TF	0.195949436985939	0.126375383950344	SYNM	BLCA
lncRNA	0.178564135210331	0.343223348456	SYNM	BLCA
methyl	0.100701876476368	0.0387056620298139	SYNM	BLCA
CNV	0.000354938055248809	0	SYNM	BLCA
SNP	0	0.133554744359492	SYNM	BLCA
miRNA	0.0261054146955699	0.0777330156187841	GABRG3	BLCA
TF	0.174903484516451	0	GABRG3	BLCA
lncRNA	0.0126096853419617	0.0813287688460849	GABRG3	BLCA
methyl	0.143837946596968	0.0697327982639265	GABRG3	BLCA
CNV	0.00195360461223549	0.0311620526095158	GABRG3	BLCA
miRNA	0.0132114474357496	0	FES	BLCA
TF	0.159114282899165	0.0652108987111906	FES	BLCA
lncRNA	0.0240229624023424	0.0140099954225004	FES	BLCA
methyl	0.311351316595702	0	FES	BLCA
CNV	0.00647962810201072	0	FES	BLCA
SNP	0	0.0681159315007251	FES	BLCA
miRNA	0.000770800459363271	0	NDN	BLCA
methyl	0.265567255437018	0	NDN	BLCA
CNV	0.015095253428983	0	NDN	BLCA
TF	0.185189404170861	0.0875787535539266	NGRN	BLCA
lncRNA	0.0071348373953429	0.0119985717746573	NGRN	BLCA
methyl	0.0297130275880587	0.0486403699471223	NGRN	BLCA
CNV	0.154583870076606	0.152685608094341	NGRN	BLCA
SNP	0	0.194450296174037	NGRN	BLCA
miRNA	0.00215081769478761	0.00842408145322794	LYSMD4	BLCA
TF	0.160978621673146	0	LYSMD4	BLCA
lncRNA	0.00262009397698908	0	LYSMD4	BLCA
methyl	0.088683100673997	0.330646765670715	LYSMD4	BLCA
CNV	0.0644163399477196	0.249274995195691	LYSMD4	BLCA
miRNA	0.00930956173218019	0	GDPGP1	BLCA
TF	0.320463604164426	0.11657763754323	GDPGP1	BLCA
lncRNA	0.0509590892476176	0	GDPGP1	BLCA
methyl	0.0717167359553349	0.13440170032584	GDPGP1	BLCA
CNV	0.0230707195814305	0	GDPGP1	BLCA
SNP	0	0.0384864411271179	GDPGP1	BLCA
TF	0.49128545848807	0	ASB7	BLCA
lncRNA	0.157239479342087	0.0421611896276328	ASB7	BLCA
methyl	0.0189773324205644	0.0313474172944095	ASB7	BLCA
CNV	0.107388879303809	0	ASB7	BLCA
miRNA	0.0241395160500375	0	SH2D7	BLCA
TF	0.210657030544627	0	SH2D7	BLCA
lncRNA	0.133051964307121	0	SH2D7	BLCA
miRNA	0.15658311015224	0	MEX3B	BLCA
TF	0.306787905515112	0.117020081739932	MEX3B	BLCA
lncRNA	0.0456124177466638	0.236931749139944	MEX3B	BLCA
methyl	0.0157248238633482	0	MEX3B	BLCA
CNV	0.0171852446514289	0	MEX3B	BLCA
SNP	0	0.146557473716892	MEX3B	BLCA
miRNA	0.0302181672596261	0	PGPEP1L	BLCA
TF	0.123978685773419	0	PGPEP1L	BLCA
lncRNA	0.0274617508776231	0.000362118205013346	PGPEP1L	BLCA
methyl	0.00655093079466239	0.158511973189303	PGPEP1L	BLCA
CNV	0.00175064003842803	0.0278619957340564	PGPEP1L	BLCA
miRNA	0.137906145592324	0.079666462542027	TNFAIP8L3	BLCA
TF	0.0846927192138429	0.308761377638144	TNFAIP8L3	BLCA
lncRNA	0.0341196977197014	0.139455761398414	TNFAIP8L3	BLCA
methyl	0.0776776356733126	0.143034501643508	TNFAIP8L3	BLCA
CNV	0.00145960107404975	0.0163368925003733	TNFAIP8L3	BLCA
miRNA	0	0.0226755791760075	KLHL25	BLCA
TF	0.0767651476615445	0.0429498707503058	KLHL25	BLCA
lncRNA	0.0510305937667023	0	KLHL25	BLCA
methyl	0.0741347319801377	0	KLHL25	BLCA
CNV	0.00283960753887898	0	KLHL25	BLCA
miRNA	0	0.0155785882097532	VPS33B	BLCA
TF	0.0767404107078612	0.16922294950603	VPS33B	BLCA
lncRNA	0.0350725585623849	0.0792624035468239	VPS33B	BLCA
methyl	0	0.0444374967156911	VPS33B	BLCA
CNV	0.0609064331249117	0	VPS33B	BLCA
miRNA	0	0.0176801197444953	ALDH1A3	BLCA
TF	0.0195950267173301	0	ALDH1A3	BLCA
lncRNA	0.0480855078584875	0.146645130282606	ALDH1A3	BLCA
methyl	0.187537855183038	0	ALDH1A3	BLCA
TF	0.0829671779433579	0.559746050787087	NUTM1	BLCA
lncRNA	0	0.0629145618874394	NUTM1	BLCA
methyl	0	0.0254374285924253	NUTM1	BLCA
CNV	0	4.21872308591937e-05	NUTM1	BLCA
TF	0.048229482175458	0	SERINC4	BLCA
lncRNA	0.0727373302397819	0	SERINC4	BLCA
methyl	0	0.0190252020249231	SERINC4	BLCA
miRNA	0.0109090308821872	0	CHRM5	BLCA
TF	0.262782709261796	0.602492771846854	CHRM5	BLCA
lncRNA	0.00746408132084615	0	CHRM5	BLCA
miRNA	0.0259964217110913	0	SEMA4B	BLCA
TF	0.277654486982086	0	SEMA4B	BLCA
lncRNA	0.011309793154218	0	SEMA4B	BLCA
methyl	0.250284483630209	0	SEMA4B	BLCA
CNV	0.0438192976701121	0	SEMA4B	BLCA
miRNA	0.00776343519099253	0	CIB1	BLCA
TF	0.171025034056585	0.163130372180238	CIB1	BLCA
lncRNA	0.0121514183973211	0	CIB1	BLCA
methyl	0.287553337706186	0.142551297454288	CIB1	BLCA
CNV	0.054457529149109	0	CIB1	BLCA
SNP	0	0.0545852164355106	CIB1	BLCA
miRNA	0.0211158020174829	0.0357627852522761	FAM174B	BLCA
TF	0.0116179359700256	0	FAM174B	BLCA
lncRNA	0.0207935739916098	0.159076376259187	FAM174B	BLCA
methyl	0.190186068224941	0.00419624888373229	FAM174B	BLCA
CNV	0.0180387642810567	0	FAM174B	BLCA
miRNA	0.0526560603808783	0	SV2B	BLCA
TF	0.0549378374285314	0	SV2B	BLCA
lncRNA	0.019271412042209	0.00639800639885697	SV2B	BLCA
methyl	0.052425998868006	0	SV2B	BLCA
CNV	0.000237189495795159	0	SV2B	BLCA
miRNA	0.00435804965854519	0.0864725254801328	NR2F2	BLCA
TF	0.132052839925686	0.166817849857256	NR2F2	BLCA
lncRNA	0.00499996895436213	0	NR2F2	BLCA
methyl	0.258130869503002	0.0332849305403127	NR2F2	BLCA
CNV	0.0112266991813898	0	NR2F2	BLCA
SNP	0	0.000492681249373519	NR2F2	BLCA
TF	0.13307857997732	0	SPATA8	BLCA
lncRNA	0.00159280375613782	0	SPATA8	BLCA
methyl	7.63817551746953e-05	0.00411157604203398	SPATA8	BLCA
CNV	0	0.00105297018223426	SPATA8	BLCA
TF	0.0130375489345299	0	SHC4	BLCA
lncRNA	0.00109986047445729	0.011201082729551	SHC4	BLCA
methyl	0	0.0815346086697758	SHC4	BLCA
SNP	0.00754889837823785	0	SHC4	BLCA
miRNA	0.00671045008840655	0.00192702936099514	MORF4L1	BLCA
TF	0.417215883385273	0	MORF4L1	BLCA
lncRNA	0.140261739158931	0.00370206715428084	MORF4L1	BLCA
methyl	0.0353953125414185	0.0115980470708477	MORF4L1	BLCA
CNV	0.0848012436888108	0	MORF4L1	BLCA
miRNA	0.117585997957274	0	NPAP1	BLCA
TF	0.035295181867197	0.0558444672342616	NPAP1	BLCA
lncRNA	0.128141296213733	0.557130049551148	NPAP1	BLCA
methyl	0.0875713131334167	0	NPAP1	BLCA
CNV	0.00269238084665321	0	NPAP1	BLCA
miRNA	0.00166579907744947	0	TRIM69	BLCA
TF	0.379794891820667	0.767986294181593	TRIM69	BLCA
lncRNA	0.00908300315605111	0	TRIM69	BLCA
methyl	0.0299620396313531	0.0742528177426377	TRIM69	BLCA
CNV	0.0124427065739034	0	TRIM69	BLCA
SNP	0.000250467184153895	0.00376358084270353	TRIM69	BLCA
miRNA	0.0351785797580347	0	GABRA5	BLCA
TF	0.00759689939446424	0.284462638756929	GABRA5	BLCA
lncRNA	0.132006357157267	0	GABRA5	BLCA
methyl	0.0493091946487537	0.0589593220256908	GABRA5	BLCA
SNP	0	0.171001745997899	GABRA5	BLCA
miRNA	0.347625475261429	0	GLDN	BLCA
TF	0.0349367159158252	0	GLDN	BLCA
lncRNA	0.0686562680267057	0.0982750413110713	GLDN	BLCA
methyl	0.0791315780091006	0	GLDN	BLCA
CNV	0.0184373521802636	0	GLDN	BLCA
miRNA	0.0648591410110295	0.0591196919549795	FSD2	BLCA
TF	0.393530057741581	0.391739770783562	FSD2	BLCA
lncRNA	0.0154220373663781	0.0630080835768993	FSD2	BLCA
methyl	0.0267264116296969	0.0798779597282044	FSD2	BLCA
CNV	0.010761741204293	0	FSD2	BLCA
SNP	0	0.0874409107746584	FSD2	BLCA
miRNA	0.0273980452688282	0	CHP1	BLCA
TF	0.24967099137862	0.155858731285337	CHP1	BLCA
lncRNA	0.20728280578383	0.194132184855158	CHP1	BLCA
methyl	0.05977024432382	0.307122698866401	CHP1	BLCA
CNV	0.0758442012186523	0	CHP1	BLCA
SNP	0	0.022680218785358	CHP1	BLCA
TF	0.0739730284106093	0	THSD4	BLCA
lncRNA	0.0303582118990753	0.0358271216284519	THSD4	BLCA
methyl	0.0601529794456005	0	THSD4	BLCA
CNV	0.00236688803749554	0	THSD4	BLCA
TF	0.159235931592537	0.104891023888523	TMEM202	BLCA
lncRNA	0.045626550378358	0.0106415905140891	TMEM202	BLCA
methyl	0	0.0531283142201323	TMEM202	BLCA
SNP	9.38393768624107e-05	0	TMEM202	BLCA
miRNA	0.00043907638554452	0	PLA2G4E	BLCA
TF	0.00043907638554452	0.0435777626555619	PLA2G4E	BLCA
lncRNA	1.19544998183001e-06	0.00926328630589126	PLA2G4E	BLCA
methyl	0	0.0360520032902689	PLA2G4E	BLCA
miRNA	0.0045262890193601	0	MESP2	BLCA
TF	0.0144231955186648	0.144933785269108	MESP2	BLCA
lncRNA	6.37298028699962e-05	0	MESP2	BLCA
methyl	0.406037353115157	0	MESP2	BLCA
CNV	0.000718393912706314	0	MESP2	BLCA
miRNA	0.022156340043624	0	HYKK	BLCA
TF	0.0991023550615337	0.0394956199347631	HYKK	BLCA
lncRNA	0.00401649738757708	0.0192429938375843	HYKK	BLCA
CNV	0.033572046483317	0.253654136863834	HYKK	BLCA
miRNA	0.152618507845224	0.0506703076586482	SLC24A5	BLCA
TF	0.207191385416313	0	SLC24A5	BLCA
lncRNA	0.109266766383345	0.166908298367557	SLC24A5	BLCA
methyl	0.0983209090149386	0	SLC24A5	BLCA
SNP	0	0.00707159682662674	SLC24A5	BLCA
miRNA	0.00105368324890466	0	TMC3	BLCA
TF	0.279127192209851	0.469364142453203	TMC3	BLCA
lncRNA	0.102439848093358	0.426563342958741	TMC3	BLCA
methyl	0.0553272036124793	0	TMC3	BLCA
CNV	0.000400218075066816	0	TMC3	BLCA
miRNA	0.0217903896129321	0.0519443581453451	MAN2A2	BLCA
TF	0.277029342499844	0	MAN2A2	BLCA
lncRNA	0.08027467924256	0	MAN2A2	BLCA
methyl	0.000442076952390052	0	MAN2A2	BLCA
CNV	0.0420907291309726	0.147828589196349	MAN2A2	BLCA
miRNA	0.00121501723891542	0	BLM	BLCA
TF	0.38748897500311	0.341294965632959	BLM	BLCA
lncRNA	0.134283154867683	0.186430132532853	BLM	BLCA
methyl	0.0631198076394222	0.274161718432258	BLM	BLCA
CNV	0.0320245512228235	0	BLM	BLCA
SNP	0	0.00123088403679754	BLM	BLCA
miRNA	0.0385541259542179	0.0472657097313187	MYO5A	BLCA
TF	0.225756152545302	0	MYO5A	BLCA
lncRNA	0.0492506356282717	0.182422677309065	MYO5A	BLCA
methyl	0.07842402532723	0.0382143345998471	MYO5A	BLCA
CNV	0.008229501127814	0	MYO5A	BLCA
SNP	0	0.00335736972079979	MYO5A	BLCA
miRNA	0	0.00271905862122245	NMB	BLCA
TF	0.00426189137948963	0	NMB	BLCA
methyl	0.139135410566918	0.0859551609823685	NMB	BLCA
CNV	0.00325565976873137	0	NMB	BLCA
miRNA	0.017231086291065	0	ZNF770	BLCA
TF	0.623709766227017	0	ZNF770	BLCA
lncRNA	0.101758110462016	0	ZNF770	BLCA
methyl	0.0120747039338668	0	ZNF770	BLCA
CNV	0.0203246411230033	0.182593055790828	ZNF770	BLCA
miRNA	0.0313983874267277	0	FAN1	BLCA
TF	0.449898974863496	0.0509421335323436	FAN1	BLCA
lncRNA	0.0489872092024825	0	FAN1	BLCA
methyl	0.0358250448236403	0.0361848779554999	FAN1	BLCA
CNV	0.103536291466259	0.459079195022415	FAN1	BLCA
miRNA	0.148334618269476	0	SCAMP5	BLCA
TF	0.10527522485428	0.405555984008748	SCAMP5	BLCA
lncRNA	0.0295634850510335	0	SCAMP5	BLCA
methyl	0.180861438189079	0	SCAMP5	BLCA
CNV	1.77361417258804e-05	0	SCAMP5	BLCA
miRNA	0.10647895343345	0	ARHGAP11A	BLCA
TF	0.572917498162967	0.454092576056801	ARHGAP11A	BLCA
lncRNA	0.0453790910817098	0	ARHGAP11A	BLCA
methyl	0.0269362632853345	0.041849414027943	ARHGAP11A	BLCA
CNV	0.0493608102251636	0	ARHGAP11A	BLCA
SNP	0	0.0356073499293427	ARHGAP11A	BLCA
miRNA	0.129573467886046	0.0332640869760187	RYR3	BLCA
TF	0.00172915542726759	0.0063189855403893	RYR3	BLCA
lncRNA	0.0148952454182368	0	RYR3	BLCA
miRNA	0.0568357724618599	0	PRC1	BLCA
TF	0.419514887373969	0.400737818963929	PRC1	BLCA
lncRNA	0.0564085665998763	0.131735487367962	PRC1	BLCA
methyl	0.0980944901931284	0	PRC1	BLCA
CNV	0.06176214789811	0	PRC1	BLCA
SNP	0	0.0419503188579862	PRC1	BLCA
miRNA	0	0.0134629212754155	ATP10A	BLCA
TF	0.0794926222868522	0.492000640928437	ATP10A	BLCA
lncRNA	0.0152836160835776	0.0665076266342084	ATP10A	BLCA
methyl	0.135463988396005	0	ATP10A	BLCA
CNV	0.000146045205473724	0	ATP10A	BLCA
SNP	0.0079102100002688	0	ATP10A	BLCA
miRNA	0.00317481073707664	0	TTLL13	BLCA
TF	0	0.00794992626409793	TTLL13	BLCA
lncRNA	0.00793800588405377	0	TTLL13	BLCA
CNV	3.09771852084025e-05	0	TTLL13	BLCA
miRNA	0.0315711662961798	0	HEXA	BLCA
TF	0.118529260538561	0	HEXA	BLCA
lncRNA	0.00424448077282307	0.0202550335614062	HEXA	BLCA
methyl	0.104964523380622	0	HEXA	BLCA
CNV	0.0650449920802385	0	HEXA	BLCA
SNP	0	0.00589412275259447	HEXA	BLCA
miRNA	0.0579379189825413	0	GANC	BLCA
TF	0.226367203623583	0.00632353506725417	GANC	BLCA
lncRNA	0.122401798458817	0	GANC	BLCA
methyl	0.096562737708262	0.0745668579457332	GANC	BLCA
CNV	0.0432268870360178	0.36267094648733	GANC	BLCA
miRNA	0.0953005748231662	0.00239756336615048	CPEB1	BLCA
TF	0.14388540764436	0.377517716465898	CPEB1	BLCA
lncRNA	0.0205207042332859	0	CPEB1	BLCA
CNV	0.0136931301684908	0.181805562436598	CPEB1	BLCA
TF	0.000796658812625361	0	CT62	BLCA
methyl	0.0104449062401518	0.0200768140311965	CT62	BLCA
CNV	0.000195061281522787	0.000459702324133254	CT62	BLCA
miRNA	0.11563021089124	0.0438268068052224	PATL2	BLCA
TF	0.0449662180242795	0	PATL2	BLCA
lncRNA	0.01455408314562	0.202025568411033	PATL2	BLCA
methyl	0	0.132328256668506	PATL2	BLCA
CNV	0.000429668254634065	0	PATL2	BLCA
TF	0.00505964925120358	0.0157935788523183	PHGR1	BLCA
lncRNA	0.00328078174060592	0	PHGR1	BLCA
methyl	0.206881138576436	0	PHGR1	BLCA
CNV	0	0.0119014250181884	PHGR1	BLCA
miRNA	0.257024031262868	0	CTXN2	BLCA
TF	0.18069051427025	0.105847533075904	CTXN2	BLCA
lncRNA	0.11558112904453	0	CTXN2	BLCA
methyl	0.0333825031177083	0	CTXN2	BLCA
CNV	0.000609930219550139	0.0051846782716475	CTXN2	BLCA
TF	0.114229138082217	0.164251941542128	ANKRD34C	BLCA
methyl	0	0.168590680438606	ANKRD34C	BLCA
CNV	0	0.00104153461434697	ANKRD34C	BLCA
SNP	0	0.0434797941922009	ANKRD34C	BLCA
miRNA	0.00407020049582541	0.00122268934579253	HYPK	BLCA
TF	0.369257094756094	0	HYPK	BLCA
lncRNA	0.00222085095761946	0.0176061068480322	HYPK	BLCA
methyl	0.0289648086159657	0.0182980627719308	HYPK	BLCA
CNV	0.0888896824219822	0.239494970124263	HYPK	BLCA
TF	0.142238380896179	0.263196831413662	NDUFAB1	BLCA
lncRNA	0.0474004608935318	0	NDUFAB1	BLCA
methyl	0.0729383097340627	0	NDUFAB1	BLCA
CNV	0.340994190193961	0	NDUFAB1	BLCA
miRNA	0	0.0459770861417481	ACSM3	BLCA
TF	0.0636793339924506	0.0300193450516286	ACSM3	BLCA
lncRNA	0	0.0856406399305673	ACSM3	BLCA
methyl	0.148399776731783	0	ACSM3	BLCA
miRNA	0.0323037007061356	0	CIAPIN1	BLCA
TF	0.285140556891297	0.295279016668602	CIAPIN1	BLCA
lncRNA	0.091482888643541	0.0756891775816657	CIAPIN1	BLCA
methyl	0.102109383440235	0	CIAPIN1	BLCA
CNV	0.123188960551575	0	CIAPIN1	BLCA
miRNA	0.0211013267889871	0.0038334469396986	CREBBP	BLCA
TF	0.401560728180201	0	CREBBP	BLCA
lncRNA	0.234020392348119	0.00190241468195167	CREBBP	BLCA
methyl	0.113225270366843	0	CREBBP	BLCA
CNV	0.0676459905763808	0	CREBBP	BLCA
SNP	0	0.000335647464694206	CREBBP	BLCA
miRNA	0.100981952932292	0	ITGAL	BLCA
TF	0.284496787496777	0.932464656952114	ITGAL	BLCA
lncRNA	0.0198164238592241	0	ITGAL	BLCA
methyl	0.181587804653733	0.000281141874720002	ITGAL	BLCA
CNV	0	0.00167800195317236	ITGAL	BLCA
SNP	0	0.00600267977379609	ITGAL	BLCA
miRNA	0.00352644924059471	0	GDE1	BLCA
TF	0.107466256749453	0	GDE1	BLCA
lncRNA	0.143040425907406	0	GDE1	BLCA
methyl	0.0376480540528312	0.001117822311525	GDE1	BLCA
CNV	0.143958544328395	0	GDE1	BLCA
miRNA	0.00886068222411239	0.0272096011887635	CACNG3	BLCA
TF	0.151023345564104	0.0528193506753127	CACNG3	BLCA
lncRNA	0.136987961863613	0.0193343412565104	CACNG3	BLCA
CNV	0	0.00096832071877371	CACNG3	BLCA
miRNA	0.0212826707512309	0.0791597896539021	ZNF263	BLCA
TF	0.297133741530786	0.000342194937246257	ZNF263	BLCA
lncRNA	0.187839142663486	0	ZNF263	BLCA
methyl	0.119130745450237	0.0133573318963485	ZNF263	BLCA
CNV	0.0619262324255435	0	ZNF263	BLCA
miRNA	0	0.00379812450917752	CX3CL1	BLCA
TF	0.0174541634994415	0	CX3CL1	BLCA
lncRNA	0.00979939994583286	0	CX3CL1	BLCA
methyl	0.194289615592299	0.111771914727801	CX3CL1	BLCA
CNV	9.98064171911739e-05	0	CX3CL1	BLCA
miRNA	0.0732193539413277	0	PRSS21	BLCA
TF	0.0169038466487529	0	PRSS21	BLCA
lncRNA	0.00402117313039028	0.0341402780326299	PRSS21	BLCA
methyl	0.363730896646963	0	PRSS21	BLCA
CNV	0.000163383083006387	0	PRSS21	BLCA
SNP	0	0.0067563325481393	PRSS21	BLCA
miRNA	0.00847741442511667	0.0141939502914331	BAIAP3	BLCA
TF	0.0937351080382873	0.107476183201072	BAIAP3	BLCA
lncRNA	0.000344810711728779	0	BAIAP3	BLCA
methyl	0.389288043408006	0	BAIAP3	BLCA
CNV	0.00026119135462538	0.000280881168573112	BAIAP3	BLCA
SNP	0	0.0752888249456406	BAIAP3	BLCA
miRNA	0.00857532768234594	0.103831434034009	MMP25	BLCA
TF	0.0405692693977657	0.367923592439451	MMP25	BLCA
lncRNA	0.0314214091215061	0	MMP25	BLCA
methyl	0.38570943173437	0	MMP25	BLCA
CNV	0.000296540870031535	0.00572650569152908	MMP25	BLCA
miRNA	0.0298416290890058	0	PKD1	BLCA
TF	0.323901094176018	0.0144069737521886	PKD1	BLCA
lncRNA	0.186092528662966	0.0572385801235141	PKD1	BLCA
methyl	0.046487157036793	0.0651344800348156	PKD1	BLCA
CNV	0.000409843120151619	0	PKD1	BLCA
miRNA	0.0144613966185587	0	ZNF200	BLCA
TF	0.36986169839398	0.275663337257847	ZNF200	BLCA
lncRNA	0.178441910321035	0.164419206177897	ZNF200	BLCA
methyl	0.0871149193778817	0.110806621377006	ZNF200	BLCA
CNV	0.00353422759499174	0	ZNF200	BLCA
miRNA	0.0532072318519616	0.0144965224373471	ALG1	BLCA
TF	0.258894865413238	0.279412005045007	ALG1	BLCA
lncRNA	0.00336503819831791	0.0222092335463358	ALG1	BLCA
methyl	0.0338892566474834	0	ALG1	BLCA
CNV	0.102688139919668	0	ALG1	BLCA
miRNA	0.0129406643059536	0.0159138633930081	GABARAPL2	BLCA
TF	0.258576873005619	0.573720521541372	GABARAPL2	BLCA
lncRNA	0.012501840416913	0.0337569429347064	GABARAPL2	BLCA
methyl	0.192707937472522	0.0204258584568545	GABARAPL2	BLCA
CNV	0.193597757723877	0	GABARAPL2	BLCA
SNP	0	0.0131750507016235	GABARAPL2	BLCA
miRNA	0	0.00474978591484586	EDC4	BLCA
TF	0.315259047738	0	EDC4	BLCA
lncRNA	0.0265718299994139	0	EDC4	BLCA
methyl	0.104261230313497	0.0364154317741996	EDC4	BLCA
CNV	0.119637788477592	0	EDC4	BLCA
SNP	0	0.00354961268639002	EDC4	BLCA
miRNA	0.0538148424829155	0	CDH1	BLCA
TF	0.235918449634318	0.0864580672415642	CDH1	BLCA
lncRNA	0.0635517442096787	0.187018039506339	CDH1	BLCA
methyl	0.108673263712159	0.173761464058552	CDH1	BLCA
CNV	0.0549783908518424	0	CDH1	BLCA
miRNA	0.0891128937187517	0	PHLPP2	BLCA
TF	0.239390374505805	0	PHLPP2	BLCA
lncRNA	0.137321069660504	0	PHLPP2	BLCA
methyl	0.0294910399000652	0	PHLPP2	BLCA
CNV	0.105092623226482	0	PHLPP2	BLCA
miRNA	0.0335480082486902	0	BCAR1	BLCA
TF	0.163830101695336	0.348468262554395	BCAR1	BLCA
lncRNA	0.0760574297864294	0.343579835404396	BCAR1	BLCA
methyl	0.203876397339216	0.075911431308821	BCAR1	BLCA
CNV	0.0527417897518789	0.00608738420400952	BCAR1	BLCA
TF	0.249798397009587	0.265541408680177	HERPUD1	BLCA
lncRNA	0	0.0782426884934072	HERPUD1	BLCA
methyl	0.0793259804970938	0.170420064765014	HERPUD1	BLCA
CNV	0.0472717193601663	0	HERPUD1	BLCA
miRNA	0.0505657755648113	0	FLYWCH1	BLCA
TF	0.158181504567457	0.122281817257191	FLYWCH1	BLCA
lncRNA	0.0937813109136784	0.00723901811428215	FLYWCH1	BLCA
methyl	0.246349182955368	0	FLYWCH1	BLCA
CNV	0.0489381829589796	0	FLYWCH1	BLCA
miRNA	0.0302081179035332	0	UNKL	BLCA
TF	0.194124073908121	0	UNKL	BLCA
lncRNA	0.0561361901232012	0	UNKL	BLCA
methyl	0.351851781818589	0.115085376539714	UNKL	BLCA
CNV	0.0448196485898746	0	UNKL	BLCA
miRNA	0.0388047776354692	0	CDH3	BLCA
TF	0.107484885506233	0.0194366480798644	CDH3	BLCA
lncRNA	0.00519775650782768	0	CDH3	BLCA
methyl	0.229329958442435	0	CDH3	BLCA
CNV	0.0148109324769249	0.0129738976517908	CDH3	BLCA
TF	0.0723849645790948	0.270179400209722	PLA2G4B	BLCA
lncRNA	0.0237497730835624	0	PLA2G4B	BLCA
methyl	0.112720356102183	0.0377428370535203	PLA2G4B	BLCA
CNV	0.0396802767110214	0	PLA2G4B	BLCA
miRNA	0.0230698821039439	0	JMJD7	BLCA
TF	0.0799651136260617	0.193950685739897	JMJD7	BLCA
lncRNA	0.0787867553094478	0.117119386536814	JMJD7	BLCA
methyl	0.154611111701573	0.34204838113363	JMJD7	BLCA
CNV	0.0384516802086717	0	JMJD7	BLCA
miRNA	0.0139688055036876	0	FMN1	BLCA
TF	0.278643613895272	0.0557238021072823	FMN1	BLCA
lncRNA	0.0252719626305773	0	FMN1	BLCA
methyl	0.0520296747581442	0.0346043030104878	FMN1	BLCA
CNV	0.000293437812167309	0	FMN1	BLCA
miRNA	0.0335506722103268	0.352107721325841	NOX5	BLCA
TF	0	0.00874226791118866	NOX5	BLCA
lncRNA	0	0.0134665558666817	NOX5	BLCA
CNV	2.33901635264321e-06	0.0028139304871276	NOX5	BLCA
miRNA	0.00416058788085336	0	SPESP1	BLCA
TF	0	0.0721119441109514	SPESP1	BLCA
lncRNA	0	0.00208593734984143	SPESP1	BLCA
methyl	0.34719632681545	0.247345374500026	SPESP1	BLCA
CNV	0.000488280162971175	0	SPESP1	BLCA
miRNA	0.00226951652762919	0.0108105937350966	ST20-MTHFS	BLCA
TF	0.0724460586552514	0.179103116697301	ST20-MTHFS	BLCA
methyl	0.0810236214540139	0	ST20-MTHFS	BLCA
CNV	0.000362238147336772	0	ST20-MTHFS	BLCA
miRNA	0.00278687371208364	0	MRPL46	BLCA
TF	0.281967384660282	0.217462848644245	MRPL46	BLCA
lncRNA	0.0602299282550267	0.0930751370732787	MRPL46	BLCA
methyl	0.109364885062674	0.121840531996581	MRPL46	BLCA
CNV	0.112836308329959	0	MRPL46	BLCA
miRNA	0.0173429160902676	0	CCPG1	BLCA
TF	0.275982361658544	0	CCPG1	BLCA
lncRNA	0.0218246149644934	0.00965048346305199	CCPG1	BLCA
methyl	0.0286947165890824	0	CCPG1	BLCA
CNV	0.00959889676437397	0	CCPG1	BLCA
TF	0.170446114297018	0	HAGH	BLCA
lncRNA	0.0948874767715233	0	HAGH	BLCA
methyl	0.337197786449436	0.229083759960596	HAGH	BLCA
CNV	0.055410407413868	0	HAGH	BLCA
SNP	0	0.00309479020321189	HAGH	BLCA
miRNA	0.00290955709075672	0	NTHL1	BLCA
TF	0.207944108352606	0.244667749151123	NTHL1	BLCA
lncRNA	0.14755656942391	0.303832902621782	NTHL1	BLCA
methyl	0.305631292164428	0	NTHL1	BLCA
CNV	0.0111498360942731	0	NTHL1	BLCA
SNP	0	0.0639032463826804	NTHL1	BLCA
miRNA	0.00688158361165268	0.027579719296956	ADAT1	BLCA
TF	0.184473865574437	0.315194798418166	ADAT1	BLCA
lncRNA	0.139746530304363	0.294151976006663	ADAT1	BLCA
methyl	0.103874717735742	0.112202514584268	ADAT1	BLCA
CNV	0.171076546944375	0	ADAT1	BLCA
SNP	0	0.0314223830248569	ADAT1	BLCA
miRNA	0.0012567683252458	0.0328634201258069	THUMPD1	BLCA
TF	0.352884493788437	0	THUMPD1	BLCA
lncRNA	0.00540586229078479	0	THUMPD1	BLCA
methyl	0.106425494347541	0.0685793317743177	THUMPD1	BLCA
CNV	0.247778807725479	0	THUMPD1	BLCA
miRNA	0.0665378758838085	0.0423701531352595	ACSM2B	BLCA
TF	0.176011713292091	0.448451634099256	ACSM2B	BLCA
lncRNA	0.0460876697949623	0.207858288768276	ACSM2B	BLCA
methyl	0.0217336402140396	0.0597471910524074	ACSM2B	BLCA
CNV	0.000367915435014436	0.00131933706441881	ACSM2B	BLCA
miRNA	0.0325429381892409	0.0218673242521271	CBFB	BLCA
TF	0.306272096451772	0.731180539859227	CBFB	BLCA
lncRNA	0.0843829129181031	0	CBFB	BLCA
methyl	0.0940732736578375	0.120347139219083	CBFB	BLCA
CNV	0.0823084531385223	0	CBFB	BLCA
SNP	0	0.000143086335205853	CBFB	BLCA
TF	0.25665277054027	0.423182608186687	VPS35	BLCA
lncRNA	0.104634180369834	0	VPS35	BLCA
methyl	0.173739877873312	0.0345639971079246	VPS35	BLCA
CNV	0.21089099623326	0	VPS35	BLCA
miRNA	0.00905017624689857	0.00476741525545258	DNAJA2	BLCA
TF	0.281513018949828	0.423519552961104	DNAJA2	BLCA
lncRNA	0.109943464919763	0.00584397183830729	DNAJA2	BLCA
methyl	0.0881810722960722	0	DNAJA2	BLCA
CNV	0.250738591576908	0	DNAJA2	BLCA
miRNA	0.0204858261691789	0.104466804069389	CNGB1	BLCA
TF	0.0157105987221603	0	CNGB1	BLCA
lncRNA	0.00634244073884686	0.15095639857407	CNGB1	BLCA
methyl	0.334769926577203	0.250989923170151	CNGB1	BLCA
CNV	0.0019530374265193	0.00375899930037365	CNGB1	BLCA
SNP	0	0.0739452038106039	CNGB1	BLCA
TF	0.229316330913418	0.140934354825107	CSNK2A2	BLCA
lncRNA	0.144901437088848	0.181049769379296	CSNK2A2	BLCA
methyl	0.109501931636711	0	CSNK2A2	BLCA
CNV	0.162242957592287	0	CSNK2A2	BLCA
SNP	0	0.000267881043561397	CSNK2A2	BLCA
TF	0.0146393111351946	0	SLC12A3	BLCA
lncRNA	0.000786501614424182	0.000429773634075703	SLC12A3	BLCA
CNV	6.98107015861994e-05	0	SLC12A3	BLCA
SNP	0.00246674677985693	0	SLC12A3	BLCA
miRNA	0.0186217338895426	0.012127285540569	NFATC3	BLCA
TF	0.320985983634747	0.5759499436462	NFATC3	BLCA
lncRNA	0.0656711628654679	0.0486453205413987	NFATC3	BLCA
methyl	0.115266900694673	0.122629778839235	NFATC3	BLCA
CNV	0.181190589343392	0	NFATC3	BLCA
miRNA	0.00889630883344034	0.0106568645858469	GTF3C1	BLCA
TF	0.281506564360356	0.39912094101862	GTF3C1	BLCA
lncRNA	0.00557659492870111	0	GTF3C1	BLCA
methyl	0.137565711008292	0	GTF3C1	BLCA
CNV	0.193048523205661	0	GTF3C1	BLCA
SNP	0	0.00641556341946802	GTF3C1	BLCA
miRNA	0.0383756132075048	0	IL4R	BLCA
TF	0.267382747527202	0.194336987020715	IL4R	BLCA
lncRNA	0.0211126859049758	0	IL4R	BLCA
methyl	0.172596194659614	0.0364608914654793	IL4R	BLCA
CNV	0.0683530822086884	0	IL4R	BLCA
miRNA	0.285015584878203	0	RBFOX1	BLCA
TF	0.0717635398313227	0.0206395116002826	RBFOX1	BLCA
lncRNA	0.0173690915567821	0	RBFOX1	BLCA
methyl	0.0289461431452038	0.0221935101987955	RBFOX1	BLCA
CNV	0.000332599168858685	0	RBFOX1	BLCA
TF	0.287695130497042	0	SRCAP	BLCA
lncRNA	0.179231105499859	0	SRCAP	BLCA
methyl	0.0773376369115837	0	SRCAP	BLCA
CNV	0.0669593590592581	0	SRCAP	BLCA
TF	0.152784795232695	0.401298655042234	PALB2	BLCA
lncRNA	0.0279626677856124	0.022055764390922	PALB2	BLCA
methyl	0.142062723995973	0.0474530337534316	PALB2	BLCA
CNV	0.285425317343609	0	PALB2	BLCA
SNP	0	0.0402017410377525	PALB2	BLCA
miRNA	0.0665901074029924	0.0307102375620183	CYLD	BLCA
TF	0.410309469257163	0.460995426867556	CYLD	BLCA
lncRNA	0.103017181052987	0.238868102138179	CYLD	BLCA
methyl	0.125214808665017	0.0635433638599673	CYLD	BLCA
CNV	0.0227174477449041	0	CYLD	BLCA
SNP	0	0.0228820322542851	CYLD	BLCA
miRNA	0.0279369559612707	0.0379861100518892	ZNF213	BLCA
TF	0.16505808645893	0.0606316872175061	ZNF213	BLCA
lncRNA	0.0897410715747713	0.109344427354909	ZNF213	BLCA
methyl	0.162999373783477	0.299414690347659	ZNF213	BLCA
CNV	0.105988824610468	0	ZNF213	BLCA
SNP	0	0.0166752482383419	ZNF213	BLCA
miRNA	0.00180789424584926	0	HSD17B2	BLCA
TF	0.0966482274348002	0	HSD17B2	BLCA
lncRNA	0.0181106093648767	0.0359308005564177	HSD17B2	BLCA
methyl	0.50298551313941	0	HSD17B2	BLCA
CNV	0.000656971032557566	0.0152781331120087	HSD17B2	BLCA
miRNA	0.036544071738405	0.040994754597397	CETP	BLCA
lncRNA	0.0152022312229273	0	CETP	BLCA
methyl	0.0865507376540781	0	CETP	BLCA
SNP	0	0.0108398922562319	CETP	BLCA
miRNA	0.0859624649145933	0.001421860734919	MMP2	BLCA
TF	0.0936971956974925	0.0355560625336301	MMP2	BLCA
lncRNA	0	0.00338323939797556	MMP2	BLCA
methyl	0.0382081350941415	0	MMP2	BLCA
CNV	0.00213667103429353	0	MMP2	BLCA
miRNA	0.0384443978349026	0.0118626162123417	LPCAT2	BLCA
TF	0.183348730498466	0	LPCAT2	BLCA
lncRNA	0.014741866015858	0.0332405850759195	LPCAT2	BLCA
methyl	0.245694190143534	0	LPCAT2	BLCA
CNV	0.0180416880728444	0	LPCAT2	BLCA
miRNA	0.396157163961243	0	GNAO1	BLCA
TF	0.172715198895963	0.0615209343612225	GNAO1	BLCA
lncRNA	0.00721682344762545	0.0253727150422165	GNAO1	BLCA
methyl	0.0365350914714658	0.0242577287992004	GNAO1	BLCA
CNV	0.00220407061139732	0	GNAO1	BLCA
TF	0.462002701764659	0.228592329759332	OGFOD1	BLCA
lncRNA	0.137927216819091	0.317576885144642	OGFOD1	BLCA
methyl	0.048563989994923	0.130969559320294	OGFOD1	BLCA
CNV	0.0626967870897052	0	OGFOD1	BLCA
TF	0.227922543213849	0	COQ9	BLCA
lncRNA	0.0187951830333022	0	COQ9	BLCA
methyl	0.150719625954154	0.00256696073374317	COQ9	BLCA
CNV	0.165989874509365	0	COQ9	BLCA
SNP	0	0.00263570890537379	COQ9	BLCA
miRNA	0.0199914127183327	0.171863316851568	FUS	BLCA
TF	0.370427019029543	0.570971812946492	FUS	BLCA
lncRNA	0.0515359700449166	0.108377168530904	FUS	BLCA
methyl	0.126226507723744	0	FUS	BLCA
CNV	0.0101571482458398	0	FUS	BLCA
lncRNA	0.0189611689490625	0	CDIP1	BLCA
methyl	0.268146919691495	0	CDIP1	BLCA
CNV	0.0135261723379379	0	CDIP1	BLCA
SNP	0.000290840275760017	0	CDIP1	BLCA
TF	0.0445361589669257	0.0460101045493303	CMTM1	BLCA
lncRNA	0.107449064302533	0	CMTM1	BLCA
methyl	0.0498603401691462	0.031383285762228	CMTM1	BLCA
CNV	0.0458035687349207	0	CMTM1	BLCA
SNP	0	0.0555868378160236	CMTM1	BLCA
miRNA	0.0594699646707475	0.030520577870576	TFAP4	BLCA
TF	0.36907023886282	0.80737459449797	TFAP4	BLCA
lncRNA	0.0251497240882015	0	TFAP4	BLCA
methyl	0.171080506593428	0	TFAP4	BLCA
CNV	0.01941208356487	0	TFAP4	BLCA
SNP	0	0.0543765710482923	TFAP4	BLCA
miRNA	0.0158069497103402	0	GNPTG	BLCA
TF	0.123229495898823	0.0511560485774583	GNPTG	BLCA
lncRNA	0.0274133160981253	0.0498327601652787	GNPTG	BLCA
methyl	0.307323983239684	0	GNPTG	BLCA
CNV	0.0746721529226666	0	GNPTG	BLCA
SNP	0	0.0611484251632038	GNPTG	BLCA
miRNA	0.00737140478311547	0.064923828849862	GLG1	BLCA
TF	0.210787564478081	0.036216909920687	GLG1	BLCA
lncRNA	0.105838308732412	0.431994733359565	GLG1	BLCA
methyl	0.074271462071833	0	GLG1	BLCA
CNV	0.0566129566853827	0	GLG1	BLCA
SNP	0	0.0792023969730573	GLG1	BLCA
TF	0.0649995806751781	0	TNRC6A	BLCA
lncRNA	0.0293852127938316	0.0222914538454018	TNRC6A	BLCA
methyl	0.014806450068136	0.0193502445937139	TNRC6A	BLCA
CNV	0.130456735827807	0	TNRC6A	BLCA
SNP	0.00304185027532483	0	TNRC6A	BLCA
miRNA	0.102904334329382	0	ORC6	BLCA
TF	0.396119395061468	0.223207751096457	ORC6	BLCA
lncRNA	0.0304601220635686	0.0862736239850721	ORC6	BLCA
methyl	0.118901986808523	0.0703302460572835	ORC6	BLCA
CNV	0.116367896847756	0	ORC6	BLCA
SNP	0	0.00343522017538817	ORC6	BLCA
miRNA	0.00538358553259119	0.00979099976856195	NUBP2	BLCA
TF	0.241863533746352	0.285495536251493	NUBP2	BLCA
lncRNA	0.122576595442816	0.138949593562362	NUBP2	BLCA
methyl	0.20175940082577	0	NUBP2	BLCA
CNV	0.106567523238525	0	NUBP2	BLCA
miRNA	0.0500733012242929	0	FBXL19	BLCA
TF	0.23144654568855	0.340375810590888	FBXL19	BLCA
lncRNA	0.0855430884268315	0.109149959034951	FBXL19	BLCA
methyl	0.196731499464799	0.205980213314164	FBXL19	BLCA
CNV	0.041604431036317	0	FBXL19	BLCA
SNP	0	0.0282363668594065	FBXL19	BLCA
miRNA	0.322169664863933	0	STX1B	BLCA
TF	0.0881836274318324	0	STX1B	BLCA
lncRNA	0.0633800592989412	0	STX1B	BLCA
methyl	0.240545050925849	0.327976220208013	STX1B	BLCA
CNV	0.00333345713692429	0	STX1B	BLCA
miRNA	0.00351820376194055	0	SETD1A	BLCA
TF	0.00443648172732885	0	SETD1A	BLCA
methyl	0.00443648172732885	0.312126175014495	SETD1A	BLCA
CNV	8.84097165114942e-07	0	SETD1A	BLCA
miRNA	0.00952810894256382	0	BCL7C	BLCA
TF	0.301647148417712	0	BCL7C	BLCA
lncRNA	0.0967100913490851	0	BCL7C	BLCA
methyl	0.0637943188888346	0.0188041781215047	BCL7C	BLCA
CNV	0.064504641716883	0	BCL7C	BLCA
miRNA	0.00749193143951861	0.00683896706165828	TELO2	BLCA
TF	0.17910764651685	0.370853674110593	TELO2	BLCA
lncRNA	0.0654718843113659	0.0495583355163482	TELO2	BLCA
methyl	0.295788565331184	0	TELO2	BLCA
CNV	0.108885656583796	0	TELO2	BLCA
SNP	0	0.0156722816834604	TELO2	BLCA
miRNA	0.00200902679871264	0	MGRN1	BLCA
TF	0.468052191463206	0.193150252596524	MGRN1	BLCA
lncRNA	0.0104996788995374	0.0632991822102825	MGRN1	BLCA
methyl	0.0788309439029928	0.0904090694549035	MGRN1	BLCA
CNV	0.121250326957351	0	MGRN1	BLCA
SNP	0	0.0193835821426682	MGRN1	BLCA
miRNA	0.021831909180243	0	ZNF629	BLCA
TF	0.226482586495081	0.472999722616389	ZNF629	BLCA
lncRNA	0.0946219572009522	0.0298085441162534	ZNF629	BLCA
methyl	0.102145344218131	0	ZNF629	BLCA
CNV	0.0421348087096861	0	ZNF629	BLCA
miRNA	0	0.0466641460694062	ELMO3	BLCA
TF	0.116731340077196	0	ELMO3	BLCA
lncRNA	0.0197952719050683	0.264576501806753	ELMO3	BLCA
methyl	0.140832292758415	0.161782022795447	ELMO3	BLCA
CNV	0.0567466648734232	0.0489047793008434	ELMO3	BLCA
TF	0	0.0357433947716854	MT4	BLCA
lncRNA	0.0216860756564899	0.0422415528882644	MT4	BLCA
methyl	0.0375250027920544	0.297720236000214	MT4	BLCA
CNV	0.00282353743820783	0.000396103548331402	MT4	BLCA
miRNA	0.0118464113603954	0.0344618952468974	PHKB	BLCA
TF	0.147704466757223	0.142664385586475	PHKB	BLCA
lncRNA	0.179243404810745	0.349449518800752	PHKB	BLCA
methyl	0.0684680459713221	0	PHKB	BLCA
CNV	0.0845852871931942	0	PHKB	BLCA
SNP	0	0.00122499046261145	PHKB	BLCA
miRNA	0.0431034243972914	0	LYRM1	BLCA
TF	0.131066953832012	0	LYRM1	BLCA
lncRNA	0.00759634027107773	0.00123473122811795	LYRM1	BLCA
methyl	0.106509074883837	0	LYRM1	BLCA
CNV	0.207339199685954	0	LYRM1	BLCA
SNP	0	0.00123473122811795	LYRM1	BLCA
miRNA	0.00292174988905157	0.0703724566357149	NUTF2	BLCA
TF	0.273679128151571	0.438200524444735	NUTF2	BLCA
lncRNA	0.0627696528423815	0.25094950529646	NUTF2	BLCA
methyl	0.0850646144242075	0	NUTF2	BLCA
CNV	0.155753899436298	0	NUTF2	BLCA
SNP	0	0.0248267543508045	NUTF2	BLCA
miRNA	0.0141744795115084	0	NUP93	BLCA
TF	0.16539388269493	0.359304864850014	NUP93	BLCA
lncRNA	0.0346783386459078	0.106271409352162	NUP93	BLCA
methyl	0.15477857637369	0.0163700087386803	NUP93	BLCA
CNV	0.114772228182846	0	NUP93	BLCA
SNP	0	0.036858707969364	NUP93	BLCA
miRNA	0	0.00623514055475803	CENPT	BLCA
TF	0.143225724507756	0	CENPT	BLCA
lncRNA	0.120495688900674	0	CENPT	BLCA
methyl	0.0988862763705029	0.0206796065329882	CENPT	BLCA
CNV	0.104464361269349	0	CENPT	BLCA
SNP	0	0.0154644809477533	CENPT	BLCA
TF	0.127442833877553	0	TSNAXIP1	BLCA
lncRNA	0.117815008648692	0	TSNAXIP1	BLCA
methyl	0.058542474140503	0	TSNAXIP1	BLCA
CNV	0.00842131508533567	0	TSNAXIP1	BLCA
miRNA	0.0256134478709145	0.0513399822214127	NFAT5	BLCA
TF	0.425035994556917	0.0636145330572649	NFAT5	BLCA
lncRNA	0.030887405144538	0.176928007050382	NFAT5	BLCA
methyl	0.16419967061522	0.118531948531783	NFAT5	BLCA
CNV	0.0120554894532131	0.0143922888478393	NFAT5	BLCA
miRNA	0.00557930759210427	0	LONP2	BLCA
TF	0.295555646999769	0.349839397557435	LONP2	BLCA
lncRNA	0.139481325311508	0.00578721530537479	LONP2	BLCA
methyl	0.0966503682037436	0	LONP2	BLCA
CNV	0.172057624723972	0	LONP2	BLCA
miRNA	0.0615501234809865	0.0213442623221472	N4BP1	BLCA
TF	0.361206670419538	0.425734545906497	N4BP1	BLCA
lncRNA	0.0456828797308219	0.0233114550596677	N4BP1	BLCA
methyl	0.06841737203005	0	N4BP1	BLCA
CNV	0.135639458118875	0	N4BP1	BLCA
SNP	0	0.0167853160083053	N4BP1	BLCA
miRNA	0.473528583622695	0	CBLN1	BLCA
TF	0.0784472194304865	0.248861019291073	CBLN1	BLCA
lncRNA	0.0230897644570992	0.0741186096181439	CBLN1	BLCA
methyl	0.0658882736214615	0.0288105001562246	CBLN1	BLCA
CNV	0	0.00430847562273788	CBLN1	BLCA
miRNA	0.018341396373685	0.038623647018688	ARL2BP	BLCA
TF	0.246135796457217	0	ARL2BP	BLCA
lncRNA	0.0633024515760707	0.219798931404323	ARL2BP	BLCA
methyl	0.129347965491981	0	ARL2BP	BLCA
CNV	0.0650160674742623	0	ARL2BP	BLCA
miRNA	0.0286932549206779	0	PLLP	BLCA
TF	0.00261808529643491	0.000477916552904456	PLLP	BLCA
lncRNA	0.00203987841987121	0.0366832392330161	PLLP	BLCA
methyl	0.385852425547968	0.389930619338328	PLLP	BLCA
CNV	0.00517124680122324	0	PLLP	BLCA
miRNA	0.0924994083841944	0.0405784824260777	ZNF423	BLCA
TF	0.0455066780251205	0	ZNF423	BLCA
lncRNA	0	0.0307768756723886	ZNF423	BLCA
methyl	0.283253569596244	0	ZNF423	BLCA
CNV	0.00809360949984982	0.0118593928705756	ZNF423	BLCA
miRNA	0.0465386388577559	0	DHODH	BLCA
TF	0.214346867374756	0	DHODH	BLCA
lncRNA	0.0618625107136548	0	DHODH	BLCA
methyl	0.101710490184762	0	DHODH	BLCA
CNV	0.143013200541275	0	DHODH	BLCA
TF	0.0309787041053259	0	CCL17	BLCA
lncRNA	0.00137728899858466	0	CCL17	BLCA
methyl	0.0160169955709578	0.0476891523536426	CCL17	BLCA
miRNA	0.0409777491990563	0	CTCF	BLCA
TF	0.369962433544762	0.667558447203972	CTCF	BLCA
lncRNA	0.170746924579502	0.0944916188362285	CTCF	BLCA
methyl	0.115683765164612	0.135379485483657	CTCF	BLCA
CNV	0.0453267157504577	0	CTCF	BLCA
SNP	0	0.0396006437186514	CTCF	BLCA
miRNA	0	0.00503983851749782	ACD	BLCA
TF	0.285176899395975	0.55588954161309	ACD	BLCA
lncRNA	0.059615460080782	0.296676891265532	ACD	BLCA
methyl	0.188499951952846	0.0571735226720917	ACD	BLCA
CNV	0.0819734521948121	0	ACD	BLCA
miRNA	0.0176421602965581	0	POLR2C	BLCA
TF	0.319031563016219	0.35877774722322	POLR2C	BLCA
lncRNA	0.0231133275490687	0.0250549454420332	POLR2C	BLCA
methyl	0.11278913206849	0	POLR2C	BLCA
CNV	0.192609719436364	0	POLR2C	BLCA
miRNA	0	0.0453864334655	PARD6A	BLCA
TF	0.149965415519707	0	PARD6A	BLCA
lncRNA	0.024185209356088	0	PARD6A	BLCA
methyl	0.207282833137148	0.352712026807527	PARD6A	BLCA
CNV	0.0227290600716999	0	PARD6A	BLCA
SNP	0	0.0224500633858817	PARD6A	BLCA
miRNA	0.0511677585229909	0.011620919677042	ZNF821	BLCA
TF	0.295872745474693	0.330349037976485	ZNF821	BLCA
lncRNA	0.0252787738967511	0	ZNF821	BLCA
methyl	0.153123821876108	0.0621422062631605	ZNF821	BLCA
CNV	0.0368814356635435	0	ZNF821	BLCA
miRNA	0.0154826653137872	0.0676886199199896	MMP15	BLCA
TF	0.14469954849993	0.464394343027253	MMP15	BLCA
lncRNA	0.0310440560133064	0.0710207871692345	MMP15	BLCA
methyl	0.251396245966737	0.123501094971334	MMP15	BLCA
CNV	0.0151522019268589	0	MMP15	BLCA
miRNA	0.0051104525548644	0.0424467593041018	USB1	BLCA
TF	0.286692833320585	0.423655160157117	USB1	BLCA
lncRNA	0	0.0140493058513481	USB1	BLCA
methyl	0.0830985489549274	0.0745608461318256	USB1	BLCA
CNV	0.0994996128170342	0	USB1	BLCA
SNP	0	0.0469475949473192	USB1	BLCA
miRNA	0.0364454958181371	0.00969882935881365	CYB5B	BLCA
TF	0.224229585661634	0.372646082184466	CYB5B	BLCA
lncRNA	0.11992538980563	0.403850911421495	CYB5B	BLCA
methyl	0.0736747297569341	0.055762085578062	CYB5B	BLCA
CNV	0.0346152714282302	0.017101837416393	CYB5B	BLCA
TF	0.183876222572231	0.293452273324433	CCDC113	BLCA
lncRNA	0.0613703619071795	0.208245589150005	CCDC113	BLCA
methyl	0.0265110315768601	0	CCDC113	BLCA
CNV	0.00738100592861178	0	CCDC113	BLCA
TF	0.0136833233213698	0.0774703531503373	PRSS54	BLCA
lncRNA	0.000392156191614686	0.0269524200646922	PRSS54	BLCA
CNV	6.77888444845975e-05	0.00103559344474648	PRSS54	BLCA
miRNA	0.00409236820619154	0	NDRG4	BLCA
TF	0.154044077697162	0.4112515026204	NDRG4	BLCA
lncRNA	0.00722168223988044	0.119640549754704	NDRG4	BLCA
methyl	0.246398302132978	0	NDRG4	BLCA
CNV	0.00887619815231751	0	NDRG4	BLCA
SNP	0	0.0538352213932094	NDRG4	BLCA
miRNA	0	0.0207123558130955	SETD6	BLCA
TF	0.383726201761196	0.450595856569817	SETD6	BLCA
lncRNA	0.00344253282055782	0.00204436594647032	SETD6	BLCA
methyl	0.154229816780935	0	SETD6	BLCA
CNV	0.0613123352410145	0	SETD6	BLCA
SNP	0	0.114785999382928	SETD6	BLCA
miRNA	0.0124506642428039	0	SLC38A7	BLCA
TF	0.23225288991353	0.362800799046591	SLC38A7	BLCA
lncRNA	0.0503126906059963	0.0960048431390234	SLC38A7	BLCA
methyl	0.0772504795504075	0.0554816301882911	SLC38A7	BLCA
CNV	0.0528055369778843	0	SLC38A7	BLCA
SNP	0	0.085841992148482	SLC38A7	BLCA
miRNA	0	0.00486569545102924	VAC14	BLCA
TF	0.254262673298064	0.761789101930734	VAC14	BLCA
lncRNA	0.0541649596849097	0.00479227625525695	VAC14	BLCA
methyl	0.0366707384849257	0	VAC14	BLCA
CNV	0.125313654996186	0	VAC14	BLCA
miRNA	0.0168156543482413	0	HAS3	BLCA
TF	0.125765170029331	0	HAS3	BLCA
lncRNA	0.107421887855379	0.183753070689812	HAS3	BLCA
methyl	0.317170388157188	0	HAS3	BLCA
CNV	5.0474946577285e-05	0	HAS3	BLCA
TF	0.248564445338526	0.134895502622814	TANGO6	BLCA
lncRNA	0.0819724691590067	0	TANGO6	BLCA
methyl	0.0110553067925012	0	TANGO6	BLCA
CNV	0.0394296642113631	0	TANGO6	BLCA
miRNA	0.00207393702713324	0.00205563431588499	COG4	BLCA
TF	0.189399842329791	0.615826526065634	COG4	BLCA
lncRNA	0.0860577918537318	0.109462652930717	COG4	BLCA
methyl	0.0644042990659573	0.0464074521230501	COG4	BLCA
CNV	0.168744026763075	0	COG4	BLCA
TF	0.057474392361722	0.146688654811348	SMPD3	BLCA
lncRNA	0.123290549157939	0.396391812786435	SMPD3	BLCA
methyl	0.0336049051750605	0	SMPD3	BLCA
CNV	0.00482208087608218	0.0132194331479164	SMPD3	BLCA
miRNA	0	0.0458123219037357	SLC7A6OS	BLCA
TF	0.26790990092409	0.422920082257015	SLC7A6OS	BLCA
lncRNA	0.185386451579587	0.461383042456643	SLC7A6OS	BLCA
methyl	0.0584224059405723	0	SLC7A6OS	BLCA
CNV	0.0602646564129297	0	SLC7A6OS	BLCA
SNP	0	0.0279196473590097	SLC7A6OS	BLCA
miRNA	0	0.0416606471644488	SLC7A6	BLCA
TF	0.175234539502108	0.0166101057843757	SLC7A6	BLCA
lncRNA	0.0168849895257546	0	SLC7A6	BLCA
methyl	0.0767448271848598	0.0768477880812144	SLC7A6	BLCA
CNV	0.0143113483970961	0	SLC7A6	BLCA
SNP	0	0.00823090270113515	SLC7A6	BLCA
miRNA	0	0.0932108081168712	PLA2G15	BLCA
TF	0.218571648917633	0.543309328534104	PLA2G15	BLCA
lncRNA	0.0682489166026889	0.123834858102932	PLA2G15	BLCA
methyl	0.157304870255932	0	PLA2G15	BLCA
CNV	0.0450565670596425	0	PLA2G15	BLCA
miRNA	0.00339295190133573	0	ESRP2	BLCA
TF	0.163570155236003	0.375371881214214	ESRP2	BLCA
lncRNA	0.108643169345234	0.18550845153816	ESRP2	BLCA
methyl	0.0511542930224353	0.170294134832261	ESRP2	BLCA
CNV	0.0554940265165287	0	ESRP2	BLCA
miRNA	0.00644741508904188	0	FA2H	BLCA
TF	0.197196500184617	0.429901234087867	FA2H	BLCA
lncRNA	0.0724074566572091	0.367566878901393	FA2H	BLCA
methyl	0.136756969863124	0	FA2H	BLCA
CNV	7.78685238411978e-05	0.00107362618320842	FA2H	BLCA
miRNA	0.00664363230377756	0.00025182220991352	WDR59	BLCA
TF	0.160988692067857	0	WDR59	BLCA
lncRNA	0.106232786187257	0	WDR59	BLCA
methyl	0.0707224247524322	0	WDR59	BLCA
CNV	0.112937390136947	0	WDR59	BLCA
miRNA	0	0.00472095516442894	MON1B	BLCA
TF	0.0523550729910309	0	MON1B	BLCA
lncRNA	0.0012326348088264	0.000985151097900215	MON1B	BLCA
methyl	0.00198330379999538	0	MON1B	BLCA
CNV	0.00515961021292003	0.00280253022121617	MON1B	BLCA
miRNA	0.00737426161546128	0	CMC2	BLCA
TF	0.273614422308854	0.28017570918877	CMC2	BLCA
lncRNA	0.108647150978936	0.269168353909498	CMC2	BLCA
methyl	0.0715599544160661	0.0853404020176185	CMC2	BLCA
CNV	0.173143886197219	0	CMC2	BLCA
SNP	0	0.0162520463455056	CMC2	BLCA
TF	0.181895889464889	0	MLYCD	BLCA
lncRNA	0.0260022398833747	0	MLYCD	BLCA
methyl	0.154845112781549	0	MLYCD	BLCA
CNV	0.224013358416993	0	MLYCD	BLCA
lncRNA	0.000455239356573033	0.010929818212786	NECAB2	BLCA
methyl	0.0656276971699868	0.095628367433315	NECAB2	BLCA
CNV	0.000111554061112403	0	NECAB2	BLCA
SNP	0.00538946599730522	0	NECAB2	BLCA
miRNA	0.0366856541003729	0.0472565910674785	HSDL1	BLCA
TF	0.295227285777744	0.313670624856742	HSDL1	BLCA
lncRNA	0.0470428518919749	0.00451688953117911	HSDL1	BLCA
methyl	0.196738056137834	0	HSDL1	BLCA
CNV	0.136035429743226	0.178788953109999	HSDL1	BLCA
SNP	0	0.068323557777448	HSDL1	BLCA
miRNA	0.0323205373574138	0	NAGPA	BLCA
TF	0.209947944556148	0.265075814187354	NAGPA	BLCA
lncRNA	0.0191303838200945	0.0385512246408439	NAGPA	BLCA
methyl	0.171926108406008	0	NAGPA	BLCA
CNV	0.117532489777547	0	NAGPA	BLCA
SNP	0	0.0781170534664787	NAGPA	BLCA
TF	0.00968439830162653	0	SEC14L5	BLCA
lncRNA	0	0.0237691832243902	SEC14L5	BLCA
methyl	0.00249617584600328	0	SEC14L5	BLCA
CNV	5.57097971108955e-06	0	SEC14L5	BLCA
miRNA	0.0503916294295775	0	CRISPLD2	BLCA
TF	0.0852903467831169	0	CRISPLD2	BLCA
methyl	0.14915802756917	0	CRISPLD2	BLCA
CNV	9.82588985756708e-05	0	CRISPLD2	BLCA
miRNA	0.000958030023915592	0	TSC2	BLCA
TF	0.242304443859875	0	TSC2	BLCA
lncRNA	0.128532888428097	0	TSC2	BLCA
methyl	0.220335973296594	0.191900292381334	TSC2	BLCA
CNV	0.0663335403924665	0	TSC2	BLCA
miRNA	0.0140790001658091	0	ZNF500	BLCA
TF	0.416206099765758	0	ZNF500	BLCA
lncRNA	0.110218944554062	0.130132017837773	ZNF500	BLCA
methyl	0.0620268133874976	0	ZNF500	BLCA
CNV	0.0855339132302571	0	ZNF500	BLCA
[truncated: 438,605 more rows]
