# Supplementary material for: iModEst: disentangling -omic impacts on gene expression variation across genes and tissues
Source: NAR Genom Bioinform. 2025 Mar 4;7(1):lqaf011. doi: 10.1093/nargab/lqaf011 (PMC11879402; doi:10.1093/nargab/lqaf011)
Supplement: lqaf011_Supplemental_Files [file lqaf011_supplemental_files.zip › SuppTable1_iModEst_sample_sizes.xlsx]

## Sheet: iModEst_sample_sizes
	Tumour (train/test)		Normal (test)
Cancer	patients	genes	patients	genes
BLCA	282	15425	8	15425
BRCA	99	14913	8	14913
CESC	155	15695	--	--
ESCA	117	15534	11	15534
HNSC	223	15578	15	15578
KIRC	126	16046	23	16046
KIRP	190	16195	16	16195
LGG	419	15753	--	--
LIHC	165	11587	28	11587
LUAD	353	15372	4	15372
LUSC	293	15360	3	15360
PAAD	152	15974	3	15974
PCPG	130	16189	3	16189
PRAD	393	15519	32	15519
READ-COAD	246	15551	--	--
SARC	210	15326	--	--
SKCM	351	15470	--	--
STAD	223	15256	--	--
TGCT	110	16094	--	--
THCA	229	10686	16	11591
UCEC	90	15238	8	15238
