# Supplementary material for: iModEst: disentangling -omic impacts on gene expression variation across genes and tissues
Source: NAR Genom Bioinform. 2025 Mar 4;7(1):lqaf011. doi: 10.1093/nargab/lqaf011 (PMC11879402; doi:10.1093/nargab/lqaf011)
Supplement: lqaf011_Supplemental_Files [file lqaf011_supplemental_files.zip › SuppTable2_Cosmic_somatic_r2added.csv]

	gene	cancer	miRNA	TF	lncRNA	methyl	CNV	SNP
1	ACSL3	PRAD	0.0643346401862609	0.178954980230438	0.0286568986921418	0.286006297170145	0.000244050003541444	-0.0046314576721944
2	ACVR2A	READ-COAD	0.0491293667534071	0.395455869061946	0.0347257061151511	0.0168144444038527	0.0219942663545421	-0.0063924705231598
3	ACVR2A	STAD	0.0325474059311212	0.594984213311085	0.0239111645792556	0.0482209415493799	6.05979914745907e-06	-0.0553830234152122
4	ACVR2A	PAAD	0.127218450334832	0.326044122699005	0.0450341479026303	-0.00276536740633676	0.00568293005294361	-0.025526280802046
5	ACVR2A	ESCA	0.205751742300841	0.213729276272593	0.00947598520732596	0.097176976750554	0.0423927444589738	-0.276778459704763
8	AKT2	PAAD	0.00115185237422354	0.329101186093218	-0.00195406030553776	0.0873387634067536	0.209638451644503	0.0240145883000157
13	ARID1A	BRCA	0.0731327053401962	0.259823637646017	0.0718555517742497	0.260951922679475	0.00926718136502995	-0.0984095463078824
14	ARID1B	BRCA	0.0934577019966497	0.424367923516565	0.064832763569145	0.155737150658549	0.0490103041214558	-0.380583259065669
15	ARID1B	LIHC	0.0253109993598151	0.496721294843445	0.209088096027177	0.106186516282172	0.014827128179498	-0.117567055133578
16	ARID2	LIHC	0.123194515625485	0.553834290370227	0.133724726333454	0.102122988342574	0.009089657268687	-0.101767274606014
17	ASPSCR1	SARC	0.0905332900706435	0.137915349974031	0.121389950325362	0.45086166485034	0.0127699161726301	-0.114316754922107
25	AXIN2	READ-COAD	0.0887771058174486	0.128965922793995	0.0065618450115108	0.30057977330917	0.0850528049835986	-0.0239338316057897
26	AXIN2	STAD	0.0667506045795152	0.139875574260073	0.011782708320831	0.462204551572852	0.0195283384752818	-0.233183052115552
27	AXIN2	LIHC	0.0104921671224633	0.170664970654957	-0.00234847613389412	0.209960503993561	-0.000245486597700963	-0.174210054742426
28	B2M	SKCM	0.0435361834929125	0.361862432477377	0.031499807724961	0.169278523355297	0.0215778293954042	-0.0180402964233589
29	B2M	READ-COAD	0.044976235882889	0.169657334063168	0.0448086111477898	0.0549234136132435	0.0873977174221214	-0.0282907610500135
30	BAP1	BRCA	0.077614436556589	0.210810626887271	0.00192642890496902	0.31051863414942	0.141111643045373	-0.139873481908793
31	BARD1	BRCA	0.197417289839563	0.35731090681535	-0.00477016068379146	0.122641722745545	0.00298414645199283	-0.457348457464875
32	BAX	READ-COAD	-0.0379278119055093	0.154109194260828	0.036009176528171	0.292442574571858	0.0490828828335111	-0.214155971591103
41	BRCA2	BRCA	-0.0521544224414535	0.336211178130862	0.0931513013666174	0.151514547660631	0.0324082931576367	-0.333680903507507
42	BRCA2	PAAD	0.00356388282990046	0.512727467737722	0.000932186988267355	-0.0139218141560057	0.000183526090891951	-0.0111221540727031
44	CASP8	LIHC	-0.00773852985034347	0.52757127295279	0.09689323234441	0.113577251884977	-0.000833728134180322	-0.143878563878897
45	CASP8	HNSC	0.0353474777711216	0.639852121695803	-0.00405442631150221	-0.0518762823030055	0.0263285544332373	0.0869594037649431
46	CASP8	BRCA	0.164809494839696	0.325618692048447	0.00965048494230149	0.306350597104551	-0.00652092152773012	-0.314542143346741
47	CCND1	BRCA	0.116177655700535	0.161554556937023	-0.00124155219694744	0.310011112243232	0.0716374726983237	-0.241324000439965
48	CDH1	BRCA	0.258225740644936	0.118322952004449	0.0652396101780256	0.410478197546154	0.00705540049092501	-0.160333133288562
49	CDH1	STAD	0.064896530634945	0.319017490806604	0.0867853587506305	0.120229403611853	0.0176165877616032	-0.0856254435625506
52	CDKN2C	LGG	-0.0334027932042684	0.170981617188556	0.0226386776974689	0.402166872885511	0.0275896706848094	0.00592109998858702
53	CHCHD7	HNSC	0.153387172311037	0.0919106081197322	0.0509097657217624	-0.0231676254047509	-0.00970012985928289	0.0775887186839378
55	CIC	SARC	0.0308724534317762	0.332414408443247	0.0430510308949582	0.315676335526183	0.0973820513559466	-0.114950142206337
56	CTCF	UCEC	0.0113989060390739	0.475098947509491	0.225072287488143	0.0549738440497907	0.00380262825898864	-0.0386202535197212
57	CTCF	BRCA	0.13883132706093	0.157375374506571	0.0301928015587212	0.254298984218593	0.0120416627995086	-0.0453846643960674
58	CTCF	HNSC	-0.0143579160941795	0.587906604142767	0.25546933115456	-0.0138796282359731	-0.0053515205508212	0.015775791037476
64	DDX5	PRAD	0.0619488089572191	0.515870970707453	0.134556131230483	0.0341858692365643	0.0206180420085249	-0.0147032898808779
65	DICER1	THCA	0.0664814499867745	0.557516953798041	0.156726652229554	0.0106856274633466	-0.000648412744310682	-0.0250632198719726
66	DICER1	TGCT	0.0755004049142677	0.521356018920047	0.0968884831357955	0.0398590522146897	0.0229761787514621	-0.102959340597045
67	DNAJB1	LIHC	0.0205150670825322	0.129867690581738	0.0145439412957633	0.0830524172216247	0.0228428831063564	-0.249942212808097
68	DROSHA	BLCA	0.0128807935984093	0.19141975778714	0.0423718986357573	0.147442881421627	0.276047437825836	-0.0280028432525482
69	EGFR	LGG	-0.0315705532617199	0.0145570065085001	-0.00685712389874652	0.213436352311715	0.254706351631388	-0.00320124601633603
70	EIF3E	READ-COAD	0.035253853573332	0.194307485083619	-0.0035614127483114	0.107190034757316	0.226466711677568	-0.0728319767420374
71	ELK4	PRAD	0.0281919894816877	0.214106523334152	0.0620831987320191	0.157953695532445	0.00742502282706751	0.00348702197057357
72	EP300	READ-COAD	0.096584998498538	0.680477581702888	0.0698328617938492	0.0504235087175674	0.0328672078392575	-0.0444337098583766
73	EP300	BRCA	0.0597393611879252	0.329952719564836	0.00120176642987074	0.403766114417009	0.0144839936301511	-0.135223421559133
74	EP300	PAAD	0.0124667328062324	0.794191547783133	0.00107046097921902	-0.00747922029412519	0.0278997769715671	-0.00793880147231485
75	EPAS1	PCPG	0.0909469235924302	0.461223183913177	0.0237766203895296	0.035349984770564	-0.00179085204591664	-0.0633404895955668
76	ERBB2	BRCA	0.025677624196482	0.0473949390429399	0.052472393298162	0.25022285696018	0.168696444938029	-0.076458917398241
77	ERBB2	STAD	0.00311060749018181	-0.00617421653864939	-0.00311654724651218	0.554807779947768	0.191847643042338	-0.0270958906909398
78	ERBB3	READ-COAD	0.123441804080618	0.282906487531429	0.0622323455126106	0.103691173333183	0.0835955909483859	-0.0870957399214955
79	ERBB3	STAD	0.0372212501028637	0.17374074272878	0.0120750472314492	0.17485206644705	0.172252594994743	-0.109233503276149
80	ERBB3	HNSC	-0.100244523899265	0.199078359314075	0.166906203792917	0.016606800604109	-0.00052462719244068	0.0520450544864176
81	ERBB3	BLCA	0.0547243682375938	0.0588811839338777	0.0440669457349994	0.112599274650278	0.080329265999156	-0.0482148383825185
82	ERBB3	SKCM	0.0777349552744716	0.204579058376769	0.0166740585170437	0.216893311784629	0.00441754130514875	-0.0180290176966178
83	ERBB4	SKCM	0.021260037497609	0.0980932805316908	0.0288172483257144	0.0185787696223207	0.000630320208315787	-0.0253670685650359
84	ERBB4	STAD	0.101149080307387	0.0368331274307236	0.0740515550937742	-0.00517232883498547	0.0214546780156621	-0.135536832702461
85	ERG	PRAD	0.0681081203543767	0.125670464049981	0.0351427763540562	0.266970347898378	0.0185163364842515	-0.0349479533649761
88	ETV4	PRAD	0.00393373770305432	-0.00771117500128891	-0.000362012377490048	0.419282809909324	-8.51928133208346e-05	-0.0167547845010771
89	ETV5	PRAD	-0.00140431372533516	-0.0070638999664214	-0.000518754535470904	0.0127738959330397	5.50442109439582e-06	-0.000501557704413095
90	EWSR1	SARC	0.0351164418555901	0.484929742216062	0.0414204182731679	0.169664852424358	0.0453294376329651	-0.146694688146751
91	FAT1	HNSC	0.0377721652282357	0.259594180902258	-0.0124564353081918	-0.152236692856041	0.0779466392619031	-0.13714031749953
92	FAT4	PAAD	0.0855359651062613	0.548769323025189	0.00407268537960422	0.000171606179174217	-0.000341928491354994	-0.0344350412101578
93	FAT4	HNSC	-0.0170880084265932	0.364610926775758	0.00693877532433951	-0.0435655917593592	0.00891491491594459	-8.22187208597437e-05
94	FAT4	SKCM	0.0191035157229818	0.167877708524318	0.0102191697204668	0.0659330173233217	-0.000899933635251818	-0.0243706587842694
95	FAT4	LIHC	-0.0137926492565861	0.137356122094801	-0.000624452750157832	0.00193714751117827	-0.000751530331640466	-0.096500493633156
98	FES	HNSC	0.0145938515220977	-0.148828900365199	0.0385893208839708	0.0445827224299953	0.00307879232243919	0.1071083604703
99	FGFR2	STAD	-0.0479441101150349	-0.010774649025745	-0.000637313650746099	0.0535413313583571	0.260909402859853	0.00857866759891496
100	FGFR2	UCEC	0.00922940817556863	0.10929813266824	-0.000548500433124547	0.331242299914828	0.0101451837554508	-0.0392580878081686
107	GNAS	PAAD	0.121043428724826	-0.0135565101887198	0.00877003248313511	0.0027711272881454	0.00399911886692466	-0.0159529922721832
112	H3F3A	LGG	0.0425601951347671	0.196431291606322	0.00332153092021153	0.0643039650726786	0.0499044754404997	-0.0189759201687072
113	HERPUD1	PRAD	-0.000185429258456204	0.20878654649299	0.0641959796775532	0.133663556378172	0.0350835887624129	-0.0254698014919856
124	IL6ST	LIHC	0.14540475262315	0.441767903358062	0.107042403146815	0.0928733876822725	0.00599471522443734	-0.202147086226436
130	KDR	LUAD	0.011213188560463	0.0119635218815213	-0.00112721753077224	0.218649092192696	0.0187846675849486	-0.0233421894294974
131	KDR	LUSC	-0.0178091063020401	0.0203419025902236	-0.00134017616254972	-0.0229287464522682	-0.000352493055433447	-0.0122408972591286
132	KEAP1	BRCA	0.0219073778706028	0.193380611000955	0.0755311052897841	0.388257955374579	0.0722438885091654	-0.113135831014667
133	KEAP1	LUAD	0.00988672045721817	0.145550792929184	0.00427101624878414	0.252548287242032	0.0255737874037536	-0.212714842527443
134	KEAP1	LUSC	0.00889398060835078	0.0936165944207759	0.0793019811416974	0.229183002536821	0.0889451955883218	-0.104208708828367
135	KIF5B	LUAD	0.0594177258909555	0.466522947016326	0.0373657207293192	-0.010788450629358	0.170133991944996	-0.0223481748145764
136	KIF5B	LUSC	0.16062147453893	0.295076472016776	0.00302794046670411	0.110395460893744	0.241068817815198	-0.0267695829517797
137	KLF6	PRAD	0	0	0	0	0	0
138	KLF6	LGG	-0.000439338215936254	-0.000461328364851154	0	0.000231998203384952	-1.89826622269245e-05	0.000433028818110084
140	KRAS	PAAD	0.0317963244820807	0.419017513908826	0.093693446521777	-0.0196577659328121	0.0489323760290868	0.0199151889516167
141	KRAS	READ-COAD	0.0379207816033874	0.365074025803984	0.158148748441945	0.0152448715093586	0.0889802483890494	-0.0752474522464863
142	KRAS	LUAD	0.011731369542327	0.113487998867226	0.0264137242038365	0.0693738542559668	0.326987814542291	0.00466648435734825
143	KRAS	LUSC	0.25376548256341	0.0453360377881531	0.0178518495551044	0.121617020535876	0.305787084885125	-0.0750925476948428
144	KRAS	THCA	0.0247304869863729	0.547627373867626	0.252593457256491	0.00548679112735784	0.00401525450535673	-0.00534922383370196
145	LRIG3	LUAD	-0.0476431244153333	0.0719682555940707	0.0116135086033979	0.279752850836495	0.0787440408746516	-0.00622665273924277
146	LRIG3	LUSC	0.0763960992598558	0.167482625075214	0.00847144686046794	0.145400431880385	0.00991945581497524	0.000451199013285773
147	LRP1B	ESCA	0.0985886676790047	-0.000418906453688685	-0.00189466936064823	-0.0121370898254404	-0.001602296402573	-0.103982573845561
148	LRP1B	UCEC	-0.00945843311548689	0.0270074315221899	0.0299723374726468	0.00385945422994995	-0.0139087180811747	-0.0425171658947638
153	MAP2K2	SKCM	0.0561973464575186	0.266941311554748	0.109124898893268	0.0810025583626968	0.0371392426392218	-0.0387162860147664
154	MAP2K2	LUAD	0.0245103846684642	0.3112266931286	0.0438684921780461	0.126865662297584	0.0551879379918342	-0.0170599385808416
155	MAP2K2	LUSC	0.0412197429457822	0.166426830585383	0.0448114285242604	0.174666423579051	0.0914419808575868	-0.0461942376684161
156	MAP2K4	PAAD	-0.0663241549992902	0.597833490838354	-0.0277395578271765	0.0215416795062709	-0.0139857160063705	-0.0180784273599662
157	MAP2K4	BRCA	0.127895238753819	0.290906279355133	0.000586065628187481	0.263327730869224	0.0352284650096579	-0.301536690016753
158	MAP2K4	READ-COAD	0.0814945349024508	0.340108989610459	0.0688893699269419	0.0853045558298183	0.163038307589361	-0.0414363847811745
159	MAP3K1	BRCA	0.10363626189081	0.300062193073166	0.16979242208633	0.131916997278167	0.00444118394630656	-0.32606175097123
160	MAP3K13	BRCA	0.299669053797194	0.186963703668046	0.00222116962418031	0.242675983433309	0.111693823870637	-0.333270713435343
164	MDM2	SARC	0.314995307860416	0.131116643357458	-0.00498150067439258	0.207750789306842	0.0815093902792158	-0.0816483044585437
165	MDM2	LGG	0.319021470655547	0.00221053085942389	-0.0361730179383393	0.0898105350503384	0.312431546940915	-0.0217972683384399
166	MDM2	READ-COAD	0.101224142275104	0.344968833142369	0.0904316974293399	0.0053122483452816	0.0360987176265919	-0.0306667946064386
167	MDM4	BLCA	0.0165169724790374	0.435883154076988	0.13694691678401	0.00839790028582453	0.0150416063624407	-0.0176714188041898
168	MEN1	THCA	0.0344951510269918	0.385871372657364	0.21251164622487	0.0424080080827222	0.0300580030249722	-0.0264624129834732
169	MEN1	PAAD	-0.0210201946107338	0.2216227193277	0.148278427812186	-0.0242589306096151	0.00749793420875152	-0.0407243991414608
171	MET	HNSC	-0.127039349719226	0.28046821762424	0.00928319100307398	-0.0109317966729965	0.0116451608990684	0.088503659474515
172	MITF	SKCM	0.127835158472063	0.271695012674977	0.0526435420715321	0.108215066597498	0.0113353323750749	-0.0297129983144144
176	MSH2	READ-COAD	0.118287498553707	0.387294139055461	0.122702554527425	0.0638886493902951	0.0165547514012142	-0.102013402068865
177	MSH2	UCEC	-0.00594654732756628	0.401642319041195	0.191251365105207	0.0641407401389103	0.00532773885052578	-0.0964529437222246
178	MSH6	READ-COAD	0.0882304582893977	0.448077307671337	0.0751399724090396	0.0432900194507484	0.0174051183192993	-0.145491424318579
179	MTOR	UCEC	-0.0207771333830158	0.246137024657695	-0.00551596889316264	0.0752000874887824	0.0782456811233246	-0.0439886885441557
180	MTOR	HNSC	-0.0284266393927347	0.569731975336189	0.0101434272348883	0.0289397075797862	-0.0113754538385366	-0.0160580757307026
181	MTOR	KIRC	0.0396516479833594	0.666397844038186	-0.00262468880698714	0.025488396719581	0.00414956295460522	-0.0555374736522972
182	MTOR	BLCA	-0.000404986032132935	0.507393636583096	-0.00111330953504608	0.153706292461926	0.102189536204441	-0.103668345669537
183	MTOR	LGG	0.00571675393472219	0.401456540004778	0.0148840130866334	0.127140065864425	0.102308869683371	-0.0156255754623052
184	MTOR	TGCT	0.0745100333384917	0.275670840026366	0.000889552698816124	0.202440875835848	0.135926117914913	-0.0224539336237002
185	NCOR1	BRCA	0.218059709976633	0.181827266565525	0.0677712268741374	0.171395367668949	0.0330494363628487	-0.13384488350202
186	NCOR2	PRAD	0.0123224525489722	0.314289198378061	0.143342545032988	0.128201489389059	0.0342664389071755	-0.0346692674391687
188	NF1	LGG	0.0436998804919525	0.352049196990106	0.221651855283622	0.0188161121345327	0.0135150101503716	-0.00811660668877677
189	NF2	KIRP	0.19269553587167	0.0889916111029247	0.0222725349780373	0.14809574134786	-0.0017687802028973	-0.0902024023954055
190	NF2	KIRC	0	0	0	0	0	0
191	NFE2L2	LUAD	0.0408092245409114	0.234202356498725	0.0330099037416027	0.0392732039131884	0.131233532836849	-0.0653200682648298
192	NFE2L2	LUSC	0.0663228153605939	0.2033091741352	0.00898626126975966	0.163698182813671	0.0792861903669131	-0.0821274708874541
193	NFE2L2	HNSC	0.0937389029801782	0.494029123499569	0.0207486523925529	0.141119885527905	0.0516186417401846	-0.0705192487188382
197	NOTCH1	BRCA	-0.036272802788184	0.179611263346552	-0.00100866870915355	0.596241037988508	0.0677294939868708	-0.113837366476321
198	NOTCH1	BLCA	0.0337049855010564	0.115727726850322	0.032738397000063	0.21916526388333	-0.000718902635251605	-0.0567545626144461
199	NOTCH1	LUSC	0.00713058642463171	0.0959545616669969	0.0133707336860474	0.33646641431205	0.0285309076746672	-0.0548885783955915
200	NOTCH1	HNSC	-0.0673639413974173	0.367362045035448	0.052539206923669	0.0869433102106271	0.0839238842359044	-0.0802193065117592
201	NOTCH2	BLCA	0.0350128793250055	0.2072986080206	0.17150169022873	0.0833695533591544	0.122481907577279	-0.00624228125496104
202	NRG1	LUAD	0	0	0	0	0	0
203	NRG1	LUSC	0.0668913731653911	0.0548576385238481	0.314734720798024	0.138051197818066	0.029783820191751	-0.0385600689252185
204	NTRK3	BRCA	0.712124968184343	0.00567381205428431	0.00276517984443491	0.13545925395896	0.000958052141792972	-0.2201090431649
205	PBRM1	BRCA	0.106968382787161	0.392776420172831	-0.00499557796417692	0.302469072696918	0.00405946867621179	-0.206893659390865
206	PBRM1	KIRC	0.0327961664906705	0.771116953696548	0.0124634640941864	0.0575608549909675	0.0028214955355057	-0.0575140640746551
207	PIK3CA	READ-COAD	0.0580591171662007	0.555330177631765	0.166376472754956	0.00880195363688014	0.00623790063564562	-0.054419011411725
208	PIK3CA	STAD	0.0325154820078366	0.567262927983888	0.0902005039163752	0.00450507601673708	0.0165516978139597	-0.0346913669721741
209	PIK3CA	BRCA	0.24823483960089	0.324197940292208	0.0100381934417609	0.136173412101274	0.0102766595212332	-0.214721462413062
210	PIK3CB	HNSC	-0.0872598759344982	0.266124531485177	0.0484435025169705	-0.136287348124839	-0.144334239496249	-0.00764064838438505
219	PPM1D	LGG	0.0448938564742986	0.425000283953667	0.101914412063609	0.0183768853390827	0.0357264493275478	-0.000998412831107908
220	PPM1D	BRCA	0.089525378247349	0.247782023214053	0.00369743880681244	0.295696285627539	0.117149808938874	-0.0683142294096502
221	PPP6C	SKCM	0.0393206893445933	0.329707125774232	0.0422009567563047	0.154980881090376	0.162459739536649	-0.0273100653659801
224	PRKACA	LIHC	0.0753928885801609	-0.00388697731780278	0.0227745153116647	0.407719673449012	-0.00593242994964983	-0.255543702623559
226	PTEN	LGG	0.0436492587150732	0.455727146445126	0.133806725772916	-0.000178414026622779	0.0393592339260379	-0.034027818128715
227	PTEN	PRAD	0.0255223172581703	0.214094305951574	0.0842073268783603	0.132650707890379	0.198197388479652	-0.00158792565298408
228	PTEN	UCEC	-0.0150291986498985	0.347559977127211	0.0646284566376851	0.0300818056857346	0.0269353463050792	-0.0608426082634716
229	PTK6	STAD	0.0817733154245921	0.138827745836526	0.0385529157686722	0.234129713286594	0.0325622461764924	-0.134764324846118
230	PTK6	HNSC	-0.0415435700067416	0.0215653773408836	-0.00688001317051313	0.028381036140138	-0.00348750966644171	-0.0367613813746337
231	PTPN13	LUSC	0.0429086418203892	0.30572682403707	-0.00227687240246397	0.180498897571122	0.0513221507571646	-0.0239920576536132
232	PTPN13	LUAD	0.0430886255634048	0.155215751832206	-0.00250123027648347	0.197941577142486	0.00455863818510212	-0.0133250505753828
233	PTPN13	STAD	-0.0126594276050013	0.165303907048026	0.172418998019247	0.101223822561445	0.0020947337529349	-0.0775530176539516
234	PTPRK	READ-COAD	0.024181729164988	0.507483503568316	0.0545400569092245	0.0356474153470546	0.00294836073671208	-0.0254044287533126
235	PTPRT	HNSC	0.397738236117995	0.0137429900105709	0.00679177829008466	0.082734212174756	0.00161352835507694	-0.173417331367277
236	PTPRT	READ-COAD	0.0683345944876501	0.411913492803184	0.0354073765285671	0.0322951552826873	-0.00204218279930219	-0.0727850701690114
237	PTPRT	STAD	0.0466128193148038	0.141685110767688	0.00570598267761799	0.0544722186344493	0.011554900623038	-0.0438966029023101
238	PTPRT	LUAD	0.307755023109858	0.029243258183579	-0.00873707463499679	0.103313396431061	0.00259212050586866	-0.030862669080847
239	PTPRT	LUSC	0.0856708158716284	0.0354599131435958	-0.0003048780128466	0.210912976722224	0.00708320584174119	-0.054703163241476
240	PTPRT	SKCM	-0.00898061684470302	0.00830592823035063	-0.000131767589926251	-0.00100184129434316	-0.000320504645460897	-0.000529629340217765
241	QKI	READ-COAD	0.174385790001755	0.563321191629706	0.00124541871774732	0.0588946911598447	0.0071101976197808	-0.0720950797133716
247	RAF1	PRAD	0.0694316079458456	0.456881227102224	0.109118800816034	0.0214041384555981	0.0867044267860381	-0.0333765844647293
255	RHOA	STAD	0.0732786304995047	0.299676999998392	0.0226338714251367	0.250787097224998	0.0905874404819975	-0.0561685677498328
256	RNF43	PAAD	0.057311116708001	0.17550029306714	0.0202205842299759	-0.0476989120365329	0.00100814749115165	-0.0411362354403375
260	RSPO3	READ-COAD	0.067150106275182	0.0705022740501032	0.00282434162498748	0.141420980142833	0.00117866210269904	-0.00793928388693452
261	SALL4	READ-COAD	0.0435649465132703	0.122555206919775	-0.0021436520694447	0.0695399899634628	0.0204325343587978	-0.0451548662337976
262	SALL4	BRCA	0.267548250330638	0.260625966062864	0.00253048019613024	0.133361263676444	-0.00227925024978699	-0.420703982984363
263	SALL4	PRAD	-0.0217110694918498	0.496502111535642	0.00830713625083876	0.0199182803273514	0.00272065473340704	-0.0362497672363628
264	SALL4	SKCM	0.0738866971353534	0.0254314063727051	0.000260573576941138	0.334685806427361	0.0552669357502095	-0.0774294879254442
265	SDC4	LUAD	-0.00804630770455969	0.0700358730936367	0.0985021667490343	0.156761310266122	0.106697416449735	-0.0233075216603136
266	SDC4	LUSC	0.0233075430021778	0.212545561270341	0.00631046542795909	0.172683622496886	0.00640901889254071	-0.0820921498085383
269	SFPQ	KIRP	0.0666581490565453	0.374071516915232	0.0724419369969936	0.081871902408538	0.0173747130319999	-0.0528382687025193
270	SFRP4	READ-COAD	0.107831534742055	0.260392968120783	-0.00757897787772922	0.0570176869644383	0.000599131769765671	-0.0425252311394679
271	SFRP4	SKCM	-0.000512012175343489	0.0121196216933928	-0.00347673642031607	-0.00884615640631	0.00257541916797483	-0.00473489599049845
272	SFRP4	STAD	0.0861145144907837	0.0293489331402979	0.00213115486368613	0.0618803816815009	-0.00194957387309978	-0.063330193069087
273	SFRP4	ESCA	0.404550525103145	0.257954121440445	-0.0117585733657534	0.0394033810775755	-0.000176337298862238	-0.151977580326116
276	SLC45A3	PRAD	0.0626449498573196	0.315118121273585	0.0389972708040681	0.172484982712306	-0.000784401494500635	-0.0312935520395177
277	SMAD2	READ-COAD	0.101140556394159	0.359560225501735	0.00785700053394364	0.0574790641745608	0.143689853220611	-0.032126151297938
278	SMAD2	LIHC	0.198610905234469	0.303932295976456	0.0768093149890663	0.212482843288808	0.0301985334972166	-0.172387273309963
280	SMAD4	READ-COAD	0.0461785057647594	0.425377279898075	0.071941823091453	0.0347889902339127	0.0905054260741973	-0.0176691946471493
281	SMAD4	PAAD	-0.0238247405253998	0.646906648757272	0.00927972658070683	-0.00830333591332086	0.0183437369669215	-0.0166987825931871
282	SMARCD1	BRCA	0.130901826862897	0.13597050619378	0.0694999144579915	0.268355699648839	0.0162322389677957	-0.0761900570660519
283	SND1	PAAD	0.0841824932711144	0.130979582234913	-0.0846620953113753	0.0275315624061267	0.0390921987907659	0.014739789461974
285	SPOP	PRAD	0.0536382592635124	0.301289514389396	0.235734662330627	0.0181721138486495	0.0274529833463149	-0.0121227678481904
286	SPOP	UCEC	0.00579885850130118	0.275745466120268	0.126510003573695	0.0881828129465981	0.0403947039821402	-0.17200165336907
287	SRC	READ-COAD	0.0412864263015891	0.168087479467257	0.0197024230975667	0.227933212190162	0.0556447756695615	-0.0964712074657159
288	SRC	UCEC	-0.0116456192147583	0.156325078803117	0.0212814107229265	0.0548239282913705	0.0372536507086063	-0.144019108942787
291	STK11	PAAD	-0.0326729193277342	0.385957622971678	0.193123484373143	0.0158086149787272	0.0108068356692665	0.023457930976579
292	STK11	LUAD	0.0392563911666262	0.223588433101222	0.0569636788104203	0.180057055637467	0.0482872197016657	-0.0704232608020592
293	STK11	LUSC	0.0241995329950248	0.20938572741038	0.0993087833843132	0.127735235174336	0.0900352151305135	-0.0573295868523896
294	STRN	LUAD	-0.0150887489811644	0.4233309623679	0.14915477515541	0.0177583604840602	0.0517096919726157	-0.00797186494336492
295	STRN	LUSC	0.0540726425756198	0.332049325872569	0.0684052276369764	0.0256449844842133	0.0583676888652528	-0.0540737692051142
296	TBL1XR1	READ-COAD	0.048952620501677	0.401509922233774	0.175974174630503	0.0706603026299169	0.0107923059810007	-0.0659539697632488
300	TCF7L2	READ-COAD	0.00813890893303453	0.504359597156059	0.0149188284532234	0.125952865292341	0.0218084439950394	-0.0647631660238593
307	TFG	LUAD	0.024975249972426	0.20437997967847	0.032015713172828	0.14117564329747	0.151129003201451	-0.0062775518068628
308	TFG	LUSC	0.02969425387165	0.152764237824422	0.0663290635404597	0.106343299560442	0.183850319575317	-0.0297002881487848
309	TGFBR2	HNSC	-0.0310404938044085	0.641557328916042	0.00894848948284774	-0.0223249847039256	-0.0692923302410106	0.056491353446736
310	TGFBR2	READ-COAD	0.0907780879318021	0.288160829146326	0.00729049416829015	0.0996676248281825	0.0285070918255455	-0.0499470090711428
311	TMPRSS2	PRAD	0.0220286865637248	0.122101210518354	0.0506600768726502	0.153895670586039	0.0697777343186558	-0.0590429116246525
312	TP53	BRCA	0.287183832599949	0.117683902907439	0.0418277769040815	0.343603143337454	0.02165979011997	-0.117733736808617
313	TP53	READ-COAD	0.0450814600483416	0.133179237555971	0.0122475937802338	0.127512819359882	0.0891712586424463	-0.0167536583197455
314	TP53	LUSC	0.118610502273749	0.0860408197602743	0.0122058990529327	0.423848293956524	0.0217198468369088	-0.129559833963517
315	TP53	SARC	0.0933934888115498	0.156392361186332	0.0395992600083572	0.580830405549018	0.0482500158659181	-0.0798119794406187
316	TP63	HNSC	0.0388691364191324	0.25066048664236	0.00227441444315611	-0.00920496273633706	-0.0675885644145579	0.166444287695134
317	TPM3	LUAD	0.10313281062689	0.220086970711897	0.0463719876282239	0.182048312083996	0.102272355267201	-0.0693113699409976
318	TPM3	LUSC	0.102891823125233	0.131092041357544	0.0523900359057765	0.235234174512438	0.181013783877689	-0.095755526845697
319	TPR	LUAD	0.0450701338317293	0.628755871377695	0.0468142278030596	0.00163429727251017	0.0694193266583006	-0.0195123560737267
320	TPR	LUSC	0.0351252022199372	0.400739869907005	0.0527286890089389	0.0678806950988584	0.176620472393748	-0.0353215810366394
322	TSC1	BLCA	0.0304627696122912	0.406208431502321	0.071231646695133	0.0760430736598396	0.0985564102765172	-0.0283738353487225
323	TSC1	KIRC	0.06681044781184	0.50885152707159	0.0477686637949317	0.00220090117170298	0.0389680408384381	-0.0478027314738078
326	VHL	PCPG	0.031716260252057	0.42520504361764	0.260169802464699	-0.00558514668615823	0.0385487942808915	-0.0241893644348526
327	VHL	KIRC	0.112562787901769	0.512765808392748	0.0437235807491042	0.0307200434933789	0.0067599942525815	-0.0895812221885317
329	ZFHX3	UCEC	-0.0382887988562592	0.332528180951819	0.073908008475975	0.0959036791543437	0.0038570062598983	-0.0669242976824653
330	ZFHX3	STAD	0.0679798068623272	0.301465967064941	0.094304159384433	0.146559322028196	0.00966694543603184	-0.0504161117008881
331	ZFHX3	PRAD	0.0445742872294964	0.505604191941788	0.111677791812342	0.0110784817915102	0.0518418378426993	-0.0206807883637619
332	A1CF	SKCM	0.0773871653864487	0.351806966287212	0.116593758107948	0.0162840470040971	-8.23934773972515e-06	-0.0130959815898757
337	ASXL2	SKCM	0.0666608104580303	0.635508256565873	0.027542531003559	0.025206953456083	0.0588121299282556	-0.0232608245576107
342	BCL2L12	HNSC	0.0740108307589067	0.520698906600595	0.0338902517539111	-0.133536850141142	-0.0765783517967839	0.0155181683625156
343	BCLAF1	SKCM	0.0515845905581989	0.486281022785335	0.0876421628798107	0.0234322660305121	0.0475996923468641	-0.0157186216776959
344	BCLAF1	LUSC	0.0633123146006989	0.506508927703536	0.0106249790713969	0.0183136819586868	0.0379386677597048	-0.0214521423325588
345	BCLAF1	HNSC	-0.0443776259065406	0.672115404494112	0.0823495586599999	-0.115006294192837	-0.00344627472091977	0.020516418389141
346	BIRC6	SKCM	0.0216456451111844	0.567467412251672	0.147679208091239	0.0277725839268865	0.0364023918344811	-0.0265328557972791
347	BIRC6	STAD	-0.0100391909121676	0.733412411455835	0.0770607244506382	0.00111424567909321	0.0165638741360795	-0.0429547443046162
348	BIRC6	LUAD	0.0179491479003799	0.693383385763607	0.0688438983318265	-0.0151907472421617	0.03733637817384	-0.0270740217009429
349	BMP5	SKCM	-0.0133253202180933	0.00209230691455382	0.000260237244377675	0.00106107761800794	-0.00214950147075698	-0.00452868805183215
350	CASP9	LGG	0.014313450620093	0.125038645314731	0.0262625089640978	0.129678020188575	0.0134486233376647	-0.0420174528768534
351	CD209	PRAD	0.0350377259529581	0.153416480739675	0.0481747136087376	0.0136156067493275	-0.00101322940309113	-0.012067733923495
352	CDH10	SKCM	-0.00224409177236925	0.000867892524040345	-0.00241563928726832	0.00104884608598287	-0.000580236582446471	0.000878905663724508
353	CDH17	SKCM	-7.74257727848471e-05	-7.74257727848471e-05	7.74257727848471e-05	-7.74257727848471e-05	7.74257727848471e-05	-7.74257727848471e-05
354	CDKN1A	BLCA	-0.00871751251407851	0.232046907259414	0.00111477699739491	0.214418132996493	0.0175490390704903	-0.0841591694335992
355	CHD2	SKCM	0.0772861859162151	0.371416444393412	0.166541999221986	0.0604508665365065	0.0803532169775171	-0.0459148634526118
356	CHD2	READ-COAD	0.100224146791785	0.374193201136981	0.128422769023393	0.0736859401553829	0.0701506243724769	-0.121048039742399
357	CNBD1	STAD	0.000586773291574595	-0.000424164369111114	-0.000221152028605971	-0.000221152028605971	0.000424164369111114	0.000221152028605971
358	CNBD1	READ-COAD	0.00150986999104319	0.0571655280109349	0.157089699183501	0.00667301831955759	-0.00228020032313697	0.00136650647018092
359	CNTNAP2	LGG	0.172700171743931	0.3785714575099	0.0018176005852166	0.0346861958595514	0.00316617344337034	-0.0461127766675837
360	CNTNAP2	SKCM	0.124777441845047	0.177486217874256	0.0099365065120605	0.0318429196292129	-3.84676133890739e-05	-0.0759196034956076
361	CPEB3	LUSC	0.0687541995372047	0.623123022719854	0.00612941249330694	0.040014874357038	0.0193286485766081	-0.0702481593733567
362	CPEB3	LUAD	0.0850513893870077	0.641881408707856	0.0176174349726968	0.0264818647168482	0.0246519928424588	-0.0447488082204865
363	CSMD3	LUSC	-0.00160816045003143	0.116224627146625	2.99838945084392e-06	0.00114952534798294	0.000856673495133572	-0.000300460616527711
364	CSMD3	LUAD	0.0432695797853843	0.307760304503587	0.00177499547050025	0.00659463816816212	0.00720796028396291	-0.0219431459172556
365	CTNNA2	STAD	-0.00925908474683535	-0.0018535554734945	0.00762152082317183	-0.000196807654473108	7.49073361600451e-05	-0.00928177577018575
367	CTNND2	PRAD	0.0485755615629298	0.1468202824613	0.0458128740693414	0.219517596486361	0.0403189049658127	-0.0182155644852761
368	CUL3	LUSC	0.0646751091094104	0.249486631636355	0.00691506751517907	0.0999884513608917	0.194510092879364	-0.0564745691712775
369	CUL3	LUAD	0.0330618895410974	0.212573601408004	0.0144133395572723	0.0292080668983408	0.210872728869799	-0.0390940477229778
371	DCC	SKCM	0.0923343657611505	0.240959690679326	0.010771574510254	0.0201081630839035	-0.000813992139388293	-0.0165183215803541
372	DCC	LUSC	-0.00324107229814847	0.0613778776503393	0.000744720590929971	0.0536869063057994	-0.00104433334866137	-0.0443841650981169
373	DCC	HNSC	0.15614147618088	-0.0709961824957067	0.0389676351218724	-0.0339014094819586	0.00368449607233175	0.0165739864352962
375	EED	LUAD	0.0487737020701308	0.409905983352873	0.0153007450875229	0.129545777717747	0.169804161512792	-0.0362897231959885
383	FAT3	READ-COAD	0.116302601372163	0.0627926678680106	0.12859738235219	0.0285820739874923	-0.00431580279134515	-0.0216589460336442
384	FAT3	STAD	0.274229164687005	-0.0122461009400627	0.0786673928309567	0.0787224395553698	0.00294845787491869	-0.034107570112126
385	FAT3	LUSC	0.167735986765156	-0.00188945517591269	0.0176651910713338	0.117735980739851	-0.00145265320961245	-0.0315341388091761
386	FAT3	HNSC	0.241748427321105	0.059420421556396	0.119186868956109	-0.0613405467009762	-0.00269743995705217	-0.0582375383542049
387	FBLN2	BRCA	0.0376221002486126	0.095769909642008	-0.00136150834070825	0.420074619385041	0.00171613674525583	-0.451111771473813
388	FBLN2	READ-COAD	0.0560292677965141	0.385286990226837	0.0178488302062868	0.107078151268236	-0.00224360792285013	-0.0255721521894795
389	FKBP9	LGG	0.141204904509045	0.13225240203598	0.00969439060466835	0.188868591063337	0.0184567166968312	-0.0224441769180252
390	GLI1	ESCA	-0.00668682255775823	0.21093146780828	0.0103597291989985	0.476691640086008	0.0086662943665301	-0.388592780635878
392	GRM3	SKCM	0.0284221932927406	0.383351740432103	-0.00141309448844729	0.0410917518120815	0.00563618111603197	-0.0258277374227216
394	ISX	SKCM	0.0307833772204526	0.209313161072103	0.0332157155537757	0.0203510948803474	-8.55415568996485e-05	-0.0438355112293046
395	ITGAV	READ-COAD	0.0526333253950889	0.707473151408639	-0.000124183481231385	0.00849942452932989	0.000341358088760512	-0.0212497674344177
396	KAT7	KIRC	0.0338818574300869	0.535177974924643	0.164116924382252	0.0751824762868388	0.00105820009221747	-0.124325437692265
397	KNSTRN	LUSC	0.0608664082869064	0.214032972319584	0.0752833748598728	0.119093301571866	0.114612966029074	-0.0452631858516442
398	KNSTRN	HNSC	0.00017644019858175	0.00739785026797368	0.0166940468860338	-0.0605018023411605	-0.0439832604092919	0.0529672086881988
399	LARP4B	LGG	0.0551706270059023	0.384698848954839	0.00180012015080717	0.185557844456826	0.178532960685182	-0.0182233835645219
400	LEPROTL1	LUAD	0.0286760822305907	0.0168882602940265	0.0958468403992015	0.0844697804718545	0.225360329381422	-0.0205276054826831
401	LEPROTL1	LUSC	0.0847306377760978	0.0757639357428977	0.158936552981401	0.186687185196998	0.17561949496708	-0.0669034253819717
402	LEPROTL1	READ-COAD	0.0355237089004104	0.0822222667266995	0.12236260858443	0.139373941979943	0.21050024140161	-0.0324700076193308
410	MUC16	HNSC	-0.00725495350915989	-0.000464198757654365	0.0377050476463339	0.0634233630692159	-2.51804976241148e-05	0.0708248636787088
411	MUC16	SKCM	0.0112568688767831	-0.00116484441641744	0.229530261773642	-0.00464865005037802	-0.000364126003016528	-0.0116191083312999
415	NBEA	READ-COAD	0.24313950595621	0.298227520832005	0.00516267541083115	0.15671359963005	-0.00118750700617089	-0.073082478133735
416	PABPC1	HNSC	0.0388372654758244	0.0791385228459869	0.0416797284330988	-0.171237861785062	-0.0650677683483586	0.0333012949568743
417	PRDM2	LGG	0.102568937227776	0.393476456442407	0.0208726558991116	0.11158739367405	0.0469654986881677	-0.0247843303396679
418	PRDM2	READ-COAD	0.0415328467395212	0.578360586490059	0.00871886593920414	0.0507838916159874	0.128501806027677	-0.044101195065584
419	PRDM2	STAD	0.0272953609536428	0.426958359072827	0.0407127308308259	0.0854489087548401	0.124305776526364	-0.0714629486019856
420	PRDM2	HNSC	-0.0750078592934787	0.558183748973968	0.0200601455038917	-0.0392853836327447	-0.0215009109766622	0.0388467728638117
421	PRPF40B	SKCM	0.0326804476205081	0.108649630315563	0.0392975935196623	0.242528803266637	0.0557022098298825	-0.0970124116655336
422	PRPF40B	READ-COAD	0.0159466235403068	0.199936865307993	0.0226597299493909	0.332235407073091	0.0378812549218031	-0.156147575151863
423	PTPRD	LUSC	0.0819032560645876	0.0590844758824175	-0.00230347610577559	0.197026517404752	0.0171986581439908	-0.0577506199268085
424	PTPRD	LUAD	0.0563391802634882	0.167870551951898	0.0218128997479788	0.0721660826560204	0.00956604249566587	-0.0680609626286735
425	PTPRD	KIRC	0.00413639430521573	0.0239401797134247	-0.000287992482400343	0.123996392057902	3.25861737900909e-05	-0.0500702563541016
426	PTPRD	KIRP	0.0225634196389327	0.280507956056735	0.0421571363758049	0.0901779491415475	0.0011232526184575	-0.0041192541809733
427	PTPRD	HNSC	-0.00156542521393642	0.000602671411367052	-0.00156542521393642	-0.00156542521393642	0.000446352488650465	-0.00156542521393642
429	RFWD3	LUSC	0.124216980864013	0.313650161670273	0.106799284188979	0.0501337130769069	0.0637957608366182	-0.0104825166919713
430	RFWD3	LUAD	0.0749279668970884	0.412900053455373	0.151183484038488	0.0128156194278044	0.0677380372351972	-0.0116869251483663
431	RGPD3	UCEC	0	0	0	0	0	0
433	ROBO2	READ-COAD	0.0699397357720613	0.145153013131186	-0.00514532203048303	0.181233465425959	-0.0119621897821354	-0.153615733341505
434	ROBO2	SKCM	0.601672651429985	0.0236066895608469	-0.00826399653515154	0.041301743494027	-0.00408845090442321	0.0064533158646134
435	S100A7	SKCM	-0.00130287684215314	-0.00143772192301439	0.0020259372420483	-0.0010422609405383	-0.000157474474210483	-0.00267225311398054
437	SIRPA	HNSC	-0.00188348731424736	0.383698607211485	0.0134184331186112	-0.0506020009779145	-0.0322738055944448	-0.0715278445294597
438	SIRPA	READ-COAD	0.0617412397629801	0.265870937419275	0.027742094978482	0.238414122773737	0.0152260963237723	-0.0301922123799951
439	SIRPA	LUSC	0.0399348738778768	0.222265953617504	0.0162873619636289	0.141216867537812	0.0249193885108805	-0.0467709701984345
442	TNC	HNSC	0.00314730375287535	0.343250853538315	0.0374224311442642	-0.142247263738087	-0.0016677041731173	-0.0377776611168373
445	USP44	LUSC	-0.0349467477067049	0.137516590747956	0.00363864085665074	0.087961777531573	-0.0019793077917252	-0.059688150352428
446	USP44	LUAD	0.0666327144760582	0.0888750649209458	0.0437968892522111	0.132122366918059	0.00652225562173308	-0.0572397325004948
447	USP44	READ-COAD	0.0565720371589707	0.283614964417241	0.0106368822716105	0.0520444330125717	-0.00608267217939164	-0.0721259502255081
448	VTI1A	READ-COAD	0.124784200761794	0.277450153956729	0.0241749605452276	0.0842588126950027	0.141132078162223	-0.0905297573043874
450	ZEB1	SKCM	0.186963564667199	0.227626577844825	0.0092487505825647	0.172926743116524	-0.000512714793783238	-0.0577974335197363
451	ZEB1	KIRC	0.082723470491116	0.486901594733333	0.0473754751879697	0.0840637603574893	-0.00020632328233054	-0.0333385944414189
453	ZNF479	LUSC	-0.00115962113890388	0.000298767110608833	0.00115962113890388	-0.000810582352802177	-7.66444942437095e-06	-0.00115962113890388
454	ZNF479	LUAD	-0.0073542926074342	0.0215289875395909	0.0251481409190854	-0.00764465569312037	0.00237168721408398	-0.00829844063319974
455	ZNF479	BLCA	-0.0214442397324029	0.0202727156574229	-0.0045027807962598	0.0182700405152947	-0.000226512758428937	-0.016509819812209
456	ZNF479	PRAD	-0.00184295648338425	0.0108199456824485	-0.000828396683583761	-0.00136786434008167	0.000239490680928664	-0.00516966434127148
457	ZNRF3	READ-COAD	0.105182854454603	0.242015054884241	0.0314139428364201	0.226208966634619	0.0508046064244984	-0.038096036133834
458	ZNRF3	STAD	0.272704633988683	0.188430284303466	0.0156902762844569	0.275853857202228	0.0281812465940788	-0.0875932900362604
